# Supplementary material for: Differences on Prosaccade Task in Skilled and Less Skilled Female Adolescent Soccer Players
Source: Front Psychol. 2021 Oct 14;12:711420. doi: 10.3389/fpsyg.2021.711420 (PMC8551357; doi:10.3389/fpsyg.2021.711420)
Supplement: Supplementary file 1 [file Data_Sheet_1.CSV]

sub	TRIAL_INDEX	CURRENT_FIX_NEAREST_INTEREST_AREA_LABEL	CURRENT_FIX_INTEREST_AREA_RUN_ID	NEXT_FIX_DIRECTION	filename	NEXT_FIX_INTEREST_AREAS	NEXT_FIX_INTEREST_AREA_LABEL	CURRENT_FIX_RUN_INDEX	CURRENT_FIX_DURATION	NEXT_SAC_AMPLITUDE	NEXT_SAC_DURATION	NEXT_SAC_AVG_VELOCITY	NEXT_SAC_PEAK_VELOCITY	NEXT_SAC_END_INTEREST_AREA_LABEL	NEXT_SAC_END_X	NEXT_SAC_END_X_RESOLUTION	NEXT_SAC_END_Y	NEXT_SAC_END_Y_RESOLUTION	NEXT_FIX_NEAREST_INTEREST_AREA_DISTANCE	NEXT_FIX_DURATION	PREVIOUS_FIX_INTEREST_AREA_LABEL	CURRENT_FIX_INTEREST_AREA_LABEL	congruent
sub1	2	CrossArea	1	RIGHT	rightdot.PNG	[ 2]	DotArea	1	159	8.45	210	192	299.27	DotArea	1487.5	63.1	540.1	63.9	0.49	128	.	CrossArea	congruent
sub1	3	CrossArea	1	LEFT	leftdot.PNG	[ 2]	DotArea	1	228	9.11	216	189.8	305.52	DotArea	403.8	63.3	552.3	64.1	0.12	310	.	CrossArea	congruent
sub1	4	CrossArea	1	LEFT	leftdot.PNG	[ 2]	DotArea	1	157	8.55	218	174.57	275.66	DotArea	443.5	63	528.4	63.8	0.73	105	.	CrossArea	congruent
sub1	5	CrossArea	1	LEFT	leftdot.PNG	[ 2]	DotArea	1	168	9.08	211	201.85	310.88	DotArea	401.4	63.3	556.7	64.2	0.35	242	.	CrossArea	congruent
sub1	6	CrossArea	1	RIGHT	rightdot.PNG	[ 2]	DotArea	1	201	9.06	213	196.93	305.75	DotArea	1536.5	63.3	520.9	63.9	0.3	135	.	CrossArea	congruent
sub1	7	CrossArea	1	RIGHT	rightdot.PNG	[ 2]	DotArea	1	140	8.96	211	199.03	310.13	DotArea	1553.5	63.5	543.8	64.1	0.25	250	.	CrossArea	congruent
sub1	8	CrossArea	1	RIGHT	rightdot.PNG	[ 2]	DotArea	1	197	9.31	214	198.13	292.59	DotArea	1547.6	63.5	570.8	64.3	0.49	179	.	CrossArea	congruent
sub1	9	CrossArea	1	LEFT	leftdot.PNG	[ 2]	DotArea	1	191	8.46	213	184	292.23	DotArea	433.4	63.2	560.5	64.1	0.56	114	.	CrossArea	congruent
sub1	10	CrossArea	1	RIGHT	rightdot.PNG	[ 2]	DotArea	1	194	8.95	213	194.5	299.29	DotArea	1537.7	63.5	564.6	64.3	0.51	126	.	CrossArea	congruent
sub1	11	CrossArea	1	LEFT	leftdot.PNG	[ 2]	DotArea	1	188	8.99	221	179.74	296.59	DotArea	394.3	63.4	560.8	64.2	0.27	156	.	CrossArea	congruent
sub1	12	CrossArea	1	LEFT	leftdot.PNG	[ 2]	DotArea	1	164	9.45	231	165.76	307.54	DotArea	374.1	63.4	554.1	64.2	0.57	372	.	CrossArea	congruent
sub1	13	CrossArea	1	RIGHT	rightdot.PNG	[ 2]	DotArea	1	168	9.27	216	193.21	298.68	DotArea	1542.4	63.4	535.1	64	0.37	146	.	CrossArea	congruent
sub1	14	CrossArea	1	RIGHT	rightdot.PNG	[ 2]	DotArea	1	143	9.01	213	195.96	288.96	DotArea	1511.5	63.1	521.8	63.8	0.34	1307	.	CrossArea	congruent
sub1	15	CrossArea	1	LEFT	leftdot.PNG	[ 2]	DotArea	1	148	9.26	225	174.65	282.2	DotArea	389.6	63.4	555.4	64.2	0.32	520	.	CrossArea	congruent
sub1	16	CrossArea	1	LEFT	leftdot.PNG	[ 2]	DotArea	1	187	8.63	213	187.54	301.8	DotArea	422.5	63.2	548.4	64	0.25	106	.	CrossArea	congruent
sub1	17	CrossArea	1	RIGHT	rightdot.PNG	[ 2]	DotArea	1	168	9.04	216	188.31	299.06	DotArea	1527.4	63.3	540.3	64	0.26	122	.	CrossArea	congruent
sub1	18	CrossArea	1	RIGHT	rightdot.PNG	[ 2]	DotArea	1	196	9.47	213	205.85	318	DotArea	1555.1	63.6	561	64.3	0.39	259	.	CrossArea	congruent
sub1	19	CrossArea	1	LEFT	leftdot.PNG	[ 2]	DotArea	1	134	9.1	216	189.64	308.33	DotArea	386.7	63.3	527.7	64	0.34	329	.	CrossArea	congruent
sub1	20	CrossArea	1	RIGHT	rightdot.PNG	[ 2]	DotArea	1	92	8.44	213	183.38	288.11	DotArea	1500.4	63.2	543.2	64	0.32	129	.	CrossArea	congruent
sub1	21	CrossArea	1	RIGHT	rightdot.PNG	[ 2]	DotArea	1	189	9.5	218	193.84	311.9	DotArea	1548.4	63.4	538.2	64.1	0.14	741	.	CrossArea	congruent
sub1	22	CrossArea	1	LEFT	leftdot.PNG	[ 2]	DotArea	1	137	9.07	214	192.91	303.06	DotArea	420.9	63.1	537.7	63.9	0.23	1313	.	CrossArea	congruent
sub1	23	CrossArea	1	LEFT	leftdot.PNG	[ 2]	DotArea	1	180	8.61	225	162.44	301	DotArea	418.5	63.2	550.1	64	0.32	127	.	CrossArea	congruent
sub1	24	CrossArea	1	RIGHT	rightdot.PNG	[ 2]	DotArea	1	185	9.07	213	197.26	292.89	DotArea	1528.9	63.3	535.2	64	0.12	132	.	CrossArea	congruent
sub1	25	CrossArea	1	LEFT	leftdot.PNG	[ 2]	DotArea	1	187	8.55	236	140.09	297.5	DotArea	431.5	63	526.6	63.8	0.21	185	.	CrossArea	congruent
sub1	26	CrossArea	1	RIGHT	rightdot.PNG	[ 2]	DotArea	1	84	7.95	209	184.96	278.02	DotArea	1448.1	62.9	542.5	63.9	0.96	85	.	CrossArea	congruent
sub1	27	CrossArea	1	RIGHT	rightdot.PNG	[ 2]	DotArea	1	204	9.28	218	189.33	296.86	DotArea	1542.9	63.4	548.4	64.1	0.32	123	.	CrossArea	congruent
sub1	28	CrossArea	1	LEFT	leftdot.PNG	[ 2]	DotArea	1	105	9.48	221	189.62	296.33	DotArea	358.3	63.5	549.1	64.2	0.58	1341	.	CrossArea	congruent
sub1	29	CrossArea	1	LEFT	leftdot.PNG	[ 2]	DotArea	1	188	9.45	221	188.97	307.03	DotArea	384.6	63.4	546.5	64.1	0.4	1258	.	CrossArea	congruent
sub1	30	CrossArea	1	RIGHT	rightdot.PNG	[ 2]	DotArea	1	168	9.37	214	199.33	310.96	DotArea	1558.4	63.4	513.8	63.9	0.3	1282	.	CrossArea	congruent
sub1	31	CrossArea	1	LEFT	leftdot.PNG	[ 2]	DotArea	1	203	8.73	229	155.83	313.22	DotArea	428.9	63.2	556.7	64.1	0.48	1237	.	CrossArea	congruent
sub1	32	CrossArea	1	RIGHT	rightdot.PNG	[ 2]	DotArea	1	134	8.99	216	187.29	297.94	DotArea	1537.4	63.3	535.7	64	0.1	269	.	CrossArea	congruent
sub1	33	CrossArea	1	LEFT	leftdot.PNG	[ 2]	DotArea	1	186	8.58	233	145.41	304.07	DotArea	422.7	63.2	550.5	64	0.44	448	.	CrossArea	congruent
sub1	34	CrossArea	1	RIGHT	rightdot.PNG	[ 2]	DotArea	1	208	9.51	216	198.19	309.75	DotArea	1555.5	63.5	536.8	64.1	0.08	313	.	CrossArea	congruent
sub1	35	CrossArea	1	RIGHT	rightdot.PNG	[ 2]	DotArea	1	180	8.98	211	199.65	309.36	DotArea	1523.7	63.2	522.7	63.9	0.39	121	.	CrossArea	congruent
sub1	36	CrossArea	1	LEFT	leftdot.PNG	[ 2]	DotArea	1	116	9.3	229	166.13	309.82	DotArea	366.5	63.5	549.9	64.2	0.93	522	.	CrossArea	congruent
sub1	37	CrossArea	1	RIGHT	rightdot.PNG	[ 2]	DotArea	1	146	9.07	211	201.6	316.5	DotArea	1536	63.4	552.8	64.2	0.25	220	.	CrossArea	congruent
sub1	39	CrossArea	1	LEFT	leftdot.PNG	[ 2]	DotArea	1	190	9.58	243	140.84	321.18	DotArea	361.1	63.5	552	64.2	0.4	318	.	CrossArea	congruent
sub1	41	CrossArea	1	RIGHT	rightdot.PNG	[ 2]	DotArea	1	169	9.84	221	196.75	318.46	DotArea	1587.1	63.6	534.7	64.2	0.22	1277	.	CrossArea	congruent
sub1	42	CrossArea	1	LEFT	leftdot.PNG	[ 2]	DotArea	1	135	9.5	218	193.87	295.49	DotArea	354	63.5	549	64.2	0.71	324	.	CrossArea	congruent
sub1	43	CrossArea	1	LEFT	leftdot.PNG	[ 2]	DotArea	1	198	8.73	235	145.47	295.2	DotArea	407.6	63.2	538.9	64	0.22	305	.	CrossArea	congruent
sub1	44	CrossArea	1	RIGHT	rightdot.PNG	[ 2]	DotArea	1	182	9.23	211	205.08	314.16	DotArea	1527.5	63.3	533.1	64	0.45	129	.	CrossArea	congruent
sub1	45	CrossArea	1	RIGHT	rightdot.PNG	[ 2]	DotArea	1	142	9.42	214	200.43	313.57	DotArea	1554	63.5	542.5	64.1	0.15	512	.	CrossArea	congruent
sub1	46	CrossArea	1	LEFT	leftdot.PNG	[ 2]	DotArea	1	193	9.35	214	199	309.86	DotArea	372.2	63.4	541.5	64.1	0.41	328	.	CrossArea	congruent
sub1	47	CrossArea	1	RIGHT	rightdot.PNG	[ 2]	DotArea	1	219	9.32	214	198.23	314.45	DotArea	1549.2	63.4	539.6	64.1	0.02	303	.	CrossArea	congruent
sub1	49	CrossArea	1	LEFT	leftdot.PNG	[ 2]	DotArea	1	205	9.28	231	162.78	326.92	DotArea	371.2	63.4	545.5	64.1	0.74	326	.	CrossArea	congruent
sub1	50	CrossArea	1	RIGHT	rightdot.PNG	[ 2]	DotArea	1	175	9.44	221	188.75	305.91	DotArea	1557	63.5	538.7	64.1	0.09	469	.	CrossArea	congruent
sub1	51	CrossArea	1	LEFT	leftdot.PNG	[ 2]	DotArea	1	216	9.67	224	186.03	281.67	DotArea	336.3	63.7	551.6	64.3	0.7	1228	.	CrossArea	congruent
sub1	53	CrossArea	1	RIGHT	rightdot.PNG	[ 2]	DotArea	1	202	9.92	218	202.48	312.57	DotArea	1563.9	63.5	545	64.2	0.19	1245	.	CrossArea	congruent
sub1	54	CrossArea	1	LEFT	leftdot.PNG	[ 2]	DotArea	1	177	8.83	227	163.52	306.12	DotArea	396.6	63.2	522.1	63.9	0.37	154	.	CrossArea	congruent
sub1	55	CrossArea	1	RIGHT	rightdot.PNG	[ 2]	DotArea	1	137	9.19	213	199.88	305.39	DotArea	1522.3	63.3	537.2	64	0.08	1313	.	CrossArea	congruent
sub1	56	CrossArea	1	RIGHT	rightdot.PNG	[ 2]	DotArea	1	213	9.57	214	203.67	314.2	DotArea	1545.8	63.4	539.2	64.1	0.13	1236	.	CrossArea	congruent
sub1	57	CrossArea	1	LEFT	leftdot.PNG	[ 2]	DotArea	1	203	9.24	218	188.6	293.72	DotArea	391.6	63.3	542.5	64.1	0.06	193	.	CrossArea	congruent
sub1	58	CrossArea	1	RIGHT	rightdot.PNG	[ 2]	DotArea	1	194	9.9	218	202.02	314.45	DotArea	1559.9	63.5	537.5	64.1	0.19	389	.	CrossArea	congruent
sub1	59	CrossArea	1	LEFT	leftdot.PNG	[ 2]	DotArea	1	132	9.21	231	161.59	312.6	DotArea	395.1	63.3	542.8	64	0.45	601	.	CrossArea	congruent
sub1	60	CrossArea	1	LEFT	leftdot.PNG	[ 2]	DotArea	1	186	9.05	211	201.04	317.86	DotArea	371.9	63.5	552.7	64.2	0.29	151	.	CrossArea	congruent
sub1	61	CrossArea	1	RIGHT	rightdot.PNG	[ 2]	DotArea	1	182	9.17	213	199.46	312.06	DotArea	1551.9	63.3	509.8	63.8	0.42	132	.	CrossArea	congruent
sub1	62	CrossArea	1	LEFT	leftdot.PNG	[ 2]	DotArea	1	205	9.17	216	191.1	292.29	DotArea	396.3	63.3	544.8	64.1	0.07	157	.	CrossArea	congruent
sub1	63	CrossArea	1	LEFT	leftdot.PNG	[ 2]	DotArea	1	186	8.24	210	187.38	302.26	DotArea	437.1	63.1	557.5	64.1	0.55	110	.	CrossArea	congruent
sub1	64	CrossArea	1	RIGHT	rightdot.PNG	[ 2]	DotArea	1	188	9.21	216	191.81	315.2	DotArea	1533.7	63.3	528.5	64	0.33	128	.	CrossArea	congruent
sub1	65	CrossArea	1	LEFT	leftdot.PNG	[ 2]	DotArea	1	150	9.46	221	189.14	295.4	DotArea	351.5	63.5	538.7	64.1	0.62	509	.	CrossArea	congruent
sub1	66	CrossArea	1	RIGHT	rightdot.PNG	[ 2]	DotArea	1	140	9.68	218	197.55	310.7	DotArea	1565.3	63.6	554.2	64.3	0.2	371	.	CrossArea	congruent
sub1	67	CrossArea	1	LEFT	leftdot.PNG	[ 2]	DotArea	1	163	9.47	225	178.74	291.08	DotArea	369.3	63.4	524.4	64	0.32	1282	.	CrossArea	congruent
sub1	68	CrossArea	1	LEFT	leftdot.PNG	[ 2]	DotArea	1	196	8.87	235	147.75	305.65	DotArea	404.6	63.2	527.9	63.9	0.26	1086	.	CrossArea	congruent
sub1	69	CrossArea	1	RIGHT	rightdot.PNG	[ 2]	DotArea	1	140	9.74	218	198.74	313.21	DotArea	1577	63.6	529.7	64.1	0.15	445	.	CrossArea	congruent
sub1	70	CrossArea	1	LEFT	leftdot.PNG	[ 2]	DotArea	1	150	9.27	221	185.39	302.83	DotArea	374.3	63.3	515	63.9	0.5	1296	.	CrossArea	congruent
sub1	72	CrossArea	1	RIGHT	rightdot.PNG	[ 2]	DotArea	1	184	9.12	211	202.77	316.65	DotArea	1516.1	63.2	534.1	64	0.6	122	.	CrossArea	congruent
sub1	73	CrossArea	1	RIGHT	rightdot.PNG	[ 2]	DotArea	1	168	9.24	214	196.5	295.55	DotArea	1550.1	63.4	536.1	64.1	0.19	1281	.	CrossArea	congruent
sub1	74	CrossArea	1	LEFT	leftdot.PNG	[ 2]	DotArea	1	175	9.04	232	155.8	315.15	DotArea	388.4	63.4	553.3	64.2	0.65	1263	.	CrossArea	congruent
sub1	75	CrossArea	1	RIGHT	rightdot.PNG	[ 2]	DotArea	1	206	9.13	214	194.21	310.18	DotArea	1530.8	63.2	519.5	63.9	0.37	128	.	CrossArea	congruent
sub1	76	CrossArea	1	LEFT	leftdot.PNG	[ 2]	DotArea	1	179	9.73	221	194.68	309.64	DotArea	335.9	63.7	552.7	64.3	0.98	548	.	CrossArea	congruent
sub10	1	CrossArea	1	RIGHT	rightdot.PNG	[ 2]	DotArea	1	164	8.46	216	176.26	257.43	DotArea	1484	62.9	506.1	63.6	0.81	113	.	CrossArea	congruent
sub10	2	CrossArea	1	LEFT	leftdot.PNG	[ 2]	DotArea	1	192	9.79	231	171.81	248.58	DotArea	347.6	63.5	536	64.1	0.6	164	.	CrossArea	congruent
sub10	3	CrossArea	1	RIGHT	rightdot.PNG	[ 2]	DotArea	1	276	10.3	93	53.38	789.82	.	1572.9	64.2	682.2	65.5	0.24	1028	.	CrossArea	congruent
sub10	4	CrossArea	1	LEFT	leftdot.PNG	[ 2]	DotArea	1	230	9.02	231	158.28	225.75	DotArea	396.1	63.3	560.5	64.2	0.32	1210	.	CrossArea	congruent
sub10	5	CrossArea	1	LEFT	leftdot.PNG	[ 2]	DotArea	1	202	9.77	239	152.73	231.37	DotArea	356.5	63.5	545.5	64.2	0.51	743	.	CrossArea	congruent
sub10	6	CrossArea	1	RIGHT	rightdot.PNG	[ 2]	DotArea	1	216	8.41	221	168.23	237.45	DotArea	1494.3	63.1	536.5	63.9	0.59	149	.	CrossArea	congruent
sub10	7	CrossArea	1	LEFT	leftdot.PNG	[ 2]	DotArea	1	224	8.82	236	144.51	201.56	DotArea	397.4	63.2	532	64	0.16	1212	.	CrossArea	congruent
sub10	8	CrossArea	1	LEFT	leftdot.PNG	[ 2]	DotArea	1	192	9.74	237	157.09	234.88	DotArea	352	63.5	540.7	64.1	0.48	969	.	CrossArea	congruent
sub10	9	CrossArea	1	RIGHT	rightdot.PNG	[ 2]	DotArea	1	190	9.18	236	150.57	214.57	DotArea	1529.5	63.2	516.4	63.8	0.29	1246	.	CrossArea	congruent
sub10	10	CrossArea	1	RIGHT	rightdot.PNG	[ 2]	DotArea	1	179	9.3	236	152.41	214.49	DotArea	1539.4	63.3	527.6	64	0.26	824	.	CrossArea	congruent
sub10	11	CrossArea	1	LEFT	leftdot.PNG	[ 2]	DotArea	1	159	9.36	228	170.21	246.04	DotArea	369.4	63.3	520.9	63.9	0.32	1252	.	CrossArea	congruent
sub10	12	CrossArea	1	LEFT	leftdot.PNG	[ 2]	DotArea	1	254	8.23	229	146.99	214.03	DotArea	434.4	63	525.9	63.8	0.79	183	.	CrossArea	congruent
sub10	13	CrossArea	1	RIGHT	rightdot.PNG	[ 2]	DotArea	1	217	12.73	127	56.07	955.44	.	1661.5	66	916.7	68.3	0.66	1053	.	CrossArea	congruent
sub10	15	CrossArea	1	LEFT	leftdot.PNG	[ 2]	DotArea	1	231	9.37	233	158.89	219	DotArea	378.1	63.3	525.8	63.9	0.23	1207	.	CrossArea	congruent
sub10	16	CrossArea	1	LEFT	leftdot.PNG	[ 2]	DotArea	1	156	8.46	229	151.02	207.49	DotArea	429	63.1	541.1	64	0.64	151	.	CrossArea	congruent
sub10	17	CrossArea	1	RIGHT	rightdot.PNG	[ 2]	DotArea	1	214	9.03	229	161.29	226.52	DotArea	1525.3	63.3	542.6	64	0.18	1227	.	CrossArea	congruent
sub10	18	CrossArea	1	RIGHT	rightdot.PNG	[ 2]	DotArea	1	220	9.36	235	155.92	227.78	DotArea	1537.3	63.3	522.5	63.9	0.12	1216	.	CrossArea	congruent
sub10	19	CrossArea	1	LEFT	leftdot.PNG	[ 2]	DotArea	1	190	9.46	229	168.85	239.18	DotArea	356.9	63.4	524.2	64	0.48	1195	.	CrossArea	congruent
sub10	20	CrossArea	1	LEFT	leftdot.PNG	[ 2]	DotArea	1	247	9.03	237	145.71	195.09	DotArea	387.3	63.2	519.2	63.9	0.21	1188	.	CrossArea	congruent
sub10	21	CrossArea	1	RIGHT	rightdot.PNG	[ 2]	DotArea	1	90	9.28	241	140.63	224.53	DotArea	1522.2	63.2	516.4	63.8	0.26	516	.	CrossArea	congruent
sub10	22	CrossArea	1	RIGHT	rightdot.PNG	[ 2]	DotArea	1	207	9.01	228	163.84	235.18	DotArea	1518	63.2	539	64	0.22	376	.	CrossArea	congruent
sub10	23	CrossArea	1	LEFT	leftdot.PNG	[ 2]	DotArea	1	224	9.86	236	161.67	240.5	DotArea	338.1	63.6	539.1	64.2	0.71	208	.	CrossArea	congruent
sub10	24	CrossArea	1	LEFT	leftdot.PNG	[ 2]	DotArea	1	151	9.25	228	168.12	232.98	DotArea	380.8	63.3	527.9	64	0.29	288	.	CrossArea	congruent
sub10	25	CrossArea	1	RIGHT	rightdot.PNG	[ 2]	DotArea	1	89	9.1	228	165.37	234.3	DotArea	1521.4	63.2	517.7	63.8	0.24	359	.	CrossArea	congruent
sub10	26	CrossArea	1	LEFT	leftdot.PNG	[ 2]	DotArea	1	199	9.43	243	138.61	208.26	DotArea	349.3	63.4	496.6	63.8	0.72	1230	.	CrossArea	congruent
sub10	27	CrossArea	1	LEFT	leftdot.PNG	[ 2]	DotArea	1	228	9.19	238	145.81	197.87	DotArea	348.4	63.5	522.4	64	0.57	1205	.	CrossArea	congruent
sub10	28	CrossArea	1	RIGHT	rightdot.PNG	[ 2]	DotArea	1	181	9.46	227	175.23	250.98	DotArea	1555.9	63.4	526.1	64	0.55	1262	.	CrossArea	congruent
sub10	31	CrossArea	1	RIGHT	rightdot.PNG	[ 2]	DotArea	1	166	9.49	228	172.47	251.22	DotArea	1547.3	63.5	555.8	64.2	0.13	1275	.	CrossArea	congruent
sub10	32	CrossArea	1	RIGHT	rightdot.PNG	[ 2]	DotArea	1	152	9.69	229	172.95	254.28	DotArea	1554.3	63.4	532.3	64.1	0.31	1288	.	CrossArea	congruent
sub10	34	CrossArea	1	RIGHT	rightdot.PNG	[ 2]	DotArea	1	167	10.11	227	187.17	265.73	DotArea	1567.2	63.5	529.2	64.1	0.64	1276	.	CrossArea	congruent
sub10	35	CrossArea	1	LEFT	leftdot.PNG	[ 2]	DotArea	1	192	9.59	228	174.33	250.48	DotArea	343.8	63.5	525.4	64	0.52	1249	.	CrossArea	congruent
sub10	36	CrossArea	1	RIGHT	rightdot.PNG	[ 2]	DotArea	1	178	9.42	225	177.76	251	DotArea	1518.1	63.2	533.4	64	0.27	382	.	CrossArea	congruent
sub10	37	CrossArea	1	LEFT	leftdot.PNG	[ 2]	DotArea	1	203	9.28	247	132.64	200.16	.	349.1	64.1	660.8	65.2	0.74	195	.	CrossArea	congruent
sub10	38	CrossArea	1	LEFT	leftdot.PNG	[ 2]	DotArea	1	267	9.59	232	165.41	243.59	.	353	63.8	618.3	64.8	0.7	1069	.	CrossArea	congruent
sub10	39	CrossArea	1	RIGHT	rightdot.PNG	[ 2]	DotArea	1	187	9.63	228	175.12	244.21	DotArea	1562.6	63.6	554.5	64.3	0.64	1254	.	CrossArea	congruent
sub10	40	CrossArea	1	LEFT	leftdot.PNG	[ 2]	DotArea	1	198	9.32	245	135.05	190.34	DotArea	370.7	63.5	552.2	64.2	0.41	1229	.	CrossArea	congruent
sub10	41	CrossArea	1	LEFT	leftdot.PNG	[ 2]	DotArea	1	247	8.73	239	136.4	207.44	DotArea	398.1	63.5	607.1	64.6	0.54	469	.	CrossArea	congruent
sub10	42	CrossArea	1	RIGHT	rightdot.PNG	[ 2]	DotArea	1	203	9.44	228	171.58	246.75	DotArea	1531.7	63.3	538.9	64	0.37	420	.	CrossArea	congruent
sub10	43	CrossArea	1	RIGHT	rightdot.PNG	[ 2]	DotArea	1	193	9.59	227	177.53	255.13	DotArea	1551.9	63.4	529.6	64	0.3	1250	.	CrossArea	congruent
sub10	44	CrossArea	1	LEFT	leftdot.PNG	[ 2]	DotArea	1	173	9.43	235	157.14	218.38	DotArea	348.5	63.5	538.9	64.1	0.47	701	.	CrossArea	congruent
sub10	46	CrossArea	1	RIGHT	rightdot.PNG	[ 2]	DotArea	1	239	9.64	228	175.29	248.73	DotArea	1523.1	63.2	513.3	63.8	0.46	906	.	CrossArea	congruent
sub10	47	CrossArea	1	RIGHT	rightdot.PNG	[ 2]	DotArea	1	190	9.38	228	170.55	247.19	DotArea	1532.1	63.3	522	63.9	0.42	1252	.	CrossArea	congruent
sub10	48	CrossArea	1	LEFT	leftdot.PNG	[ 2]	DotArea	1	182	9.14	227	169.23	269.99	DotArea	371.9	63.7	602.4	64.6	0.69	1260	.	CrossArea	congruent
sub10	49	CrossArea	1	RIGHT	rightdot.PNG	[ 2]	DotArea	1	162	9.75	229	174.18	276.7	DotArea	1556	63.5	543.2	64.1	0.38	272	.	CrossArea	congruent
sub10	50	CrossArea	1	LEFT	leftdot.PNG	[ 2]	DotArea	1	144	9.09	241	137.77	255.6	DotArea	388.3	63.3	527.2	63.9	0.38	1286	.	CrossArea	congruent
sub10	51	CrossArea	1	LEFT	leftdot.PNG	[ 2]	DotArea	1	136	9.61	238	152.51	230.23	DotArea	340.9	63.5	517.7	64	0.65	1298	.	CrossArea	congruent
sub10	52	CrossArea	1	RIGHT	rightdot.PNG	[ 2]	DotArea	1	146	8.86	235	147.59	271.76	DotArea	1487.8	62.9	499.7	63.6	0.69	663	.	CrossArea	congruent
sub10	53	CrossArea	1	LEFT	leftdot.PNG	[ 2]	DotArea	1	190	8.98	235	149.66	239.44	.	374.1	63.8	627.8	64.9	1.23	399	.	CrossArea	congruent
sub10	54	CrossArea	1	LEFT	leftdot.PNG	[ 2]	DotArea	1	196	8.69	240	133.73	270.62	DotArea	395.3	63.4	583	64.4	0.35	983	.	CrossArea	congruent
sub10	55	CrossArea	1	RIGHT	rightdot.PNG	[ 2]	DotArea	1	185	9.67	229	172.62	246.85	.	1559.3	63.8	611.1	64.7	0.2	1255	.	CrossArea	congruent
sub10	56	CrossArea	1	RIGHT	rightdot.PNG	[ 2]	DotArea	1	203	9.87	229	176.24	244.38	DotArea	1542.7	63.4	532.7	64	0.26	1237	.	CrossArea	congruent
sub10	60	CrossArea	1	LEFT	leftdot.PNG	[ 2]	DotArea	1	219	9.83	238	155.97	228.16	.	309.5	63.9	567.2	64.5	1.17	217	.	CrossArea	congruent
sub10	61	CrossArea	1	LEFT	leftdot.PNG	[ 2]	DotArea	1	224	9.06	238	143.8	214.25	DotArea	349.1	63.7	575.5	64.5	0.75	265	.	CrossArea	congruent
sub10	62	CrossArea	1	RIGHT	rightdot.PNG	[ 2]	DotArea	1	140	9.66	242	144.25	267.68	DotArea	1556.9	63.5	545.4	64.2	0.88	226	.	CrossArea	congruent
sub10	63	CrossArea	1	RIGHT	rightdot.PNG	[ 2]	DotArea	1	168	9.75	229	174.04	256.6	DotArea	1544.9	63.4	545.9	64.1	0.27	1272	.	CrossArea	congruent
sub10	64	CrossArea	1	LEFT	leftdot.PNG	[ 2]	DotArea	1	198	8.9	231	156.1	234.74	DotArea	367.5	63.7	606.2	64.7	0.77	511	.	CrossArea	congruent
sub10	65	CrossArea	1	LEFT	leftdot.PNG	[ 2]	DotArea	1	170	8.87	227	164.24	248.84	DotArea	393.3	63.5	580	64.4	0.19	316	.	CrossArea	congruent
sub10	66	CrossArea	1	RIGHT	rightdot.PNG	[ 2]	DotArea	1	175	8.92	239	139.38	245.32	DotArea	1473.3	63	528.9	63.8	0.57	623	.	CrossArea	congruent
sub10	67	CrossArea	1	RIGHT	rightdot.PNG	[ 2]	DotArea	1	216	9.71	228	176.58	256.24	DotArea	1556.6	63.5	555.6	64.3	0.18	1225	.	CrossArea	congruent
sub10	68	CrossArea	1	LEFT	leftdot.PNG	[ 2]	DotArea	1	209	8.7	236	142.64	190.6	.	402.4	63.6	622.6	64.7	0.66	1223	.	CrossArea	congruent
sub10	69	CrossArea	1	RIGHT	rightdot.PNG	[ 2]	DotArea	1	174	8.35	239	130.53	237.13	DotArea	1475.7	63.3	596.8	64.4	0.67	783	.	CrossArea	congruent
sub10	70	CrossArea	1	LEFT	leftdot.PNG	[ 2]	DotArea	1	195	8.64	251	116.7	205.26	DotArea	406.4	63.2	541.6	64	0.17	545	.	CrossArea	congruent
sub10	71	CrossArea	1	RIGHT	rightdot.PNG	[ 2]	DotArea	1	179	9.66	225	182.2	275.12	DotArea	1552.2	63.4	534.5	64.1	0.37	1264	.	CrossArea	congruent
sub10	72	CrossArea	1	RIGHT	rightdot.PNG	[ 2]	DotArea	1	150	9.59	239	149.8	217.59	DotArea	1547.2	63.4	530.6	64	0.28	1283	.	CrossArea	congruent
sub10	73	CrossArea	1	LEFT	leftdot.PNG	[ 2]	DotArea	1	184	9.04	241	136.99	266.6	DotArea	384	63.3	541.2	64.1	0.52	1051	.	CrossArea	congruent
sub10	74	CrossArea	1	RIGHT	rightdot.PNG	[ 2]	DotArea	1	162	10.28	225	194.02	277.73	DotArea	1570.2	63.5	535.1	64.1	0.27	1281	.	CrossArea	congruent
sub10	75	CrossArea	1	RIGHT	rightdot.PNG	[ 2]	DotArea	1	169	10.31	237	166.22	244.65	DotArea	1556.3	63.6	563	64.3	0.3	402	.	CrossArea	congruent
sub11	2	CrossArea	1	RIGHT	rightdot.PNG	[ 2]	DotArea	1	141	8.88	216	184.98	291.85	DotArea	1481.9	63	516.1	63.7	0.59	437	.	CrossArea	congruent
sub11	3	CrossArea	1	RIGHT	rightdot.PNG	[ 2]	DotArea	1	122	8.64	216	180.1	268.18	DotArea	1468	62.9	523.2	63.7	0.87	164	.	CrossArea	congruent
sub11	5	CrossArea	1	LEFT	leftdot.PNG	[ 2]	DotArea	1	130	8.59	213	186.71	272.23	DotArea	392.2	63.2	518.2	63.9	0.3	213	.	CrossArea	congruent
sub11	6	CrossArea	1	RIGHT	rightdot.PNG	[ 2]	DotArea	1	119	8.89	213	193.22	289.84	DotArea	1491.1	63.1	530.6	63.9	0.43	681	.	CrossArea	congruent
sub11	7	CrossArea	1	LEFT	leftdot.PNG	[ 2]	DotArea	1	130	8.77	213	190.6	278.51	DotArea	394.5	63.2	521.5	63.9	0.15	1320	.	CrossArea	congruent
sub11	8	CrossArea	1	LEFT	leftdot.PNG	[ 2]	DotArea	1	133	9.03	214	192.22	272.86	DotArea	363.5	63.4	530.3	64	0.34	1317	.	CrossArea	congruent
sub11	9	CrossArea	1	RIGHT	rightdot.PNG	[ 2]	DotArea	1	149	9.69	214	206.18	312.72	DotArea	1549.7	63.5	559.5	64.3	0.16	1301	.	CrossArea	congruent
sub11	10	CrossArea	1	RIGHT	rightdot.PNG	[ 2]	DotArea	1	126	8.86	218	180.73	273.89	DotArea	1488.8	63.1	528.5	63.8	0.43	770	.	CrossArea	congruent
sub11	11	CrossArea	1	LEFT	leftdot.PNG	[ 2]	DotArea	1	136	8.88	221	177.58	266.23	DotArea	383.9	63.3	528.6	64	0.12	1260	.	CrossArea	congruent
sub11	12	CrossArea	1	LEFT	leftdot.PNG	[ 2]	DotArea	1	140	8.53	214	181.45	272.16	DotArea	411.5	63.2	531.3	63.9	0.37	328	.	CrossArea	congruent
sub11	13	CrossArea	1	RIGHT	rightdot.PNG	[ 2]	DotArea	1	135	8.93	214	189.99	288.29	DotArea	1485.7	63.1	542.4	63.9	0.65	220	.	CrossArea	congruent
sub11	14	CrossArea	1	RIGHT	rightdot.PNG	[ 2]	DotArea	1	143	9.37	218	191.18	298.94	DotArea	1515.1	63.3	559	64.2	0.39	333	.	CrossArea	congruent
sub11	15	CrossArea	1	LEFT	leftdot.PNG	[ 2]	DotArea	1	142	9.13	216	190.18	280.01	DotArea	373.6	63.3	526.2	64	0.27	1306	.	CrossArea	congruent
sub11	16	CrossArea	1	LEFT	leftdot.PNG	[ 2]	DotArea	1	139	8.92	214	189.88	276.88	DotArea	378.6	63.4	545.7	64.1	0.27	1311	.	CrossArea	congruent
sub11	19	CrossArea	1	LEFT	leftdot.PNG	[ 2]	DotArea	1	160	8.82	221	176.4	257.97	DotArea	384.1	63.4	548	64.1	0.33	752	.	CrossArea	congruent
sub11	20	CrossArea	1	RIGHT	rightdot.PNG	[ 2]	DotArea	1	147	9.31	214	198.03	297.15	DotArea	1524	63.3	543.6	64.1	0.19	491	.	CrossArea	congruent
sub11	21	CrossArea	1	LEFT	leftdot.PNG	[ 2]	DotArea	1	140	8.06	216	167.91	257.46	DotArea	430	63.1	530.8	63.9	0.6	167	.	CrossArea	congruent
sub11	22	CrossArea	1	RIGHT	rightdot.PNG	[ 2]	DotArea	1	119	8.83	218	180.27	268.32	DotArea	1477.6	63	541.2	63.9	0.68	423	.	CrossArea	congruent
sub11	23	CrossArea	1	LEFT	leftdot.PNG	[ 2]	DotArea	1	139	9.34	224	179.63	264.62	DotArea	348.2	63.5	534.4	64.1	0.65	724	.	CrossArea	congruent
sub11	24	CrossArea	1	RIGHT	rightdot.PNG	[ 2]	DotArea	1	96	8.45	213	183.8	266.24	DotArea	1472.2	63	544.8	63.9	0.68	229	.	CrossArea	congruent
sub11	26	CrossArea	1	RIGHT	rightdot.PNG	[ 2]	DotArea	1	128	9.22	216	192.11	288.25	DotArea	1513.1	63.3	550.5	64.1	0.35	1320	.	CrossArea	congruent
sub11	27	CrossArea	1	RIGHT	rightdot.PNG	[ 2]	DotArea	1	150	9.54	216	198.72	294.08	DotArea	1531.6	63.4	550.9	64.1	0.32	449	.	CrossArea	congruent
sub11	28	CrossArea	1	LEFT	leftdot.PNG	[ 2]	DotArea	1	106	8.28	218	169.05	240.31	DotArea	407.1	63.2	532.7	63.9	0.27	263	.	CrossArea	congruent
sub11	29	CrossArea	1	LEFT	leftdot.PNG	[ 2]	DotArea	1	155	9.24	221	184.86	266.59	DotArea	410.1	63.2	535.8	64	0.4	212	.	CrossArea	congruent
sub11	30	CrossArea	1	RIGHT	rightdot.PNG	[ 2]	DotArea	1	142	9.43	216	196.51	297.46	DotArea	1545.4	63.4	534.6	64	0.37	197	.	CrossArea	congruent
sub11	31	CrossArea	1	RIGHT	rightdot.PNG	[ 2]	DotArea	1	177	8.9	213	193.42	297.91	DotArea	1493	63.1	536	63.9	0.4	460	.	CrossArea	congruent
sub11	33	CrossArea	1	LEFT	leftdot.PNG	[ 2]	DotArea	1	225	9.9	216	206.34	303.64	DotArea	379.6	63.4	546.1	64.1	0.49	1223	.	CrossArea	congruent
sub11	34	CrossArea	1	RIGHT	rightdot.PNG	[ 2]	DotArea	1	147	10.03	214	213.45	320.06	DotArea	1581.4	63.6	540.4	64.2	0.84	140	.	CrossArea	congruent
sub11	36	CrossArea	1	LEFT	leftdot.PNG	[ 2]	DotArea	1	151	9.51	221	190.2	294.94	DotArea	347.3	63.6	543	64.2	0.71	181	.	CrossArea	congruent
sub11	37	CrossArea	1	RIGHT	rightdot.PNG	[ 2]	DotArea	1	178	8.71	210	198.02	295.78	DotArea	1491.6	63.1	544.4	64	0.46	447	.	CrossArea	congruent
sub11	38	CrossArea	1	RIGHT	rightdot.PNG	[ 2]	DotArea	1	107	8.86	213	192.53	294.02	DotArea	1504.2	63.2	547.9	64	0.48	900	.	CrossArea	congruent
sub11	39	CrossArea	1	LEFT	leftdot.PNG	[ 2]	DotArea	1	129	9.35	214	198.86	290.33	DotArea	364.7	63.4	535.2	64.1	0.49	1321	.	CrossArea	congruent
sub11	40	CrossArea	1	RIGHT	rightdot.PNG	[ 2]	DotArea	1	132	8.82	211	196.08	303.8	DotArea	1512.5	63.2	532.2	63.9	0.15	1319	.	CrossArea	congruent
sub11	41	CrossArea	1	RIGHT	rightdot.PNG	[ 2]	DotArea	1	144	9.4	214	200	310.77	DotArea	1522.6	63.3	539.5	64	0.17	1240	.	CrossArea	congruent
sub11	42	CrossArea	1	LEFT	leftdot.PNG	[ 2]	DotArea	1	98	8.46	213	183.97	265.5	DotArea	397.8	63.3	541.9	64	0.18	440	.	CrossArea	congruent
sub11	45	CrossArea	1	LEFT	leftdot.PNG	[ 2]	DotArea	1	85	7.81	211	173.46	261.62	DotArea	436.3	63.1	557.8	64.1	0.7	168	.	CrossArea	congruent
sub11	46	CrossArea	1	LEFT	leftdot.PNG	[ 2]	DotArea	1	94	8.24	213	179.16	262.44	DotArea	430.8	63.1	540	63.9	0.63	206	.	CrossArea	congruent
sub11	48	CrossArea	1	RIGHT	rightdot.PNG	[ 2]	DotArea	1	151	9.43	216	196.38	297.38	DotArea	1513.4	63.2	535.2	64	0.17	1299	.	CrossArea	congruent
sub11	49	CrossArea	1	LEFT	leftdot.PNG	[ 2]	DotArea	1	158	9.69	221	193.86	283.45	DotArea	338.5	63.7	561.2	64.4	0.91	199	.	CrossArea	congruent
sub11	50	CrossArea	1	LEFT	leftdot.PNG	[ 2]	DotArea	1	149	9.4	221	188.01	267.27	DotArea	357.1	63.6	565.7	64.3	0.61	600	.	CrossArea	congruent
sub11	51	CrossArea	1	RIGHT	rightdot.PNG	[ 2]	DotArea	1	178	8.53	210	193.94	293.94	DotArea	1471.2	63	541.7	63.9	0.79	299	.	CrossArea	congruent
sub11	52	CrossArea	1	RIGHT	rightdot.PNG	[ 2]	DotArea	1	132	9.47	216	197.23	295.45	DotArea	1528.6	63.4	551.5	64.1	0.32	306	.	CrossArea	congruent
sub11	53	CrossArea	1	LEFT	leftdot.PNG	[ 2]	DotArea	1	94	8.95	216	186.54	270.37	DotArea	374.2	63.4	549.7	64.2	0.29	433	.	CrossArea	congruent
sub11	54	CrossArea	1	LEFT	leftdot.PNG	[ 2]	DotArea	1	142	9.73	223	190.74	279.75	DotArea	333.2	63.7	557.1	64.3	0.78	216	.	CrossArea	congruent
sub11	55	CrossArea	1	RIGHT	rightdot.PNG	[ 2]	DotArea	1	95	8.25	227	152.7	300.44	.	1437.9	62.9	558.2	64	0.98	147	.	CrossArea	congruent
sub11	56	CrossArea	1	LEFT	leftdot.PNG	[ 2]	DotArea	1	111	9.07	216	188.94	279.54	DotArea	361.8	63.5	538.8	64.1	0.34	1277	.	CrossArea	congruent
sub11	57	CrossArea	1	LEFT	leftdot.PNG	[ 2]	DotArea	1	136	9.04	213	196.56	299.79	DotArea	391.5	63.4	559.4	64.2	0.36	239	.	CrossArea	congruent
sub11	58	CrossArea	1	RIGHT	rightdot.PNG	[ 2]	DotArea	1	132	8.53	211	189.59	288.95	DotArea	1506.1	63.2	545.1	64	0.36	1319	.	CrossArea	congruent
sub11	59	CrossArea	1	LEFT	leftdot.PNG	[ 2]	DotArea	1	132	8.57	213	186.4	285.67	DotArea	396.1	63.2	530.4	63.9	0.07	435	.	CrossArea	congruent
sub11	60	CrossArea	1	RIGHT	rightdot.PNG	[ 2]	DotArea	1	91	9.02	218	184.18	284.04	DotArea	1493.4	63.2	549.8	64	0.57	234	.	CrossArea	congruent
sub11	61	CrossArea	1	LEFT	leftdot.PNG	[ 2]	DotArea	1	133	9.35	218	190.72	292.5	DotArea	339.4	63.7	554.4	64.3	0.79	296	.	CrossArea	congruent
sub11	62	CrossArea	1	RIGHT	rightdot.PNG	[ 2]	DotArea	1	142	8.71	214	185.41	276.29	DotArea	1477.7	63.1	546.5	64	0.78	350	.	CrossArea	congruent
sub11	63	CrossArea	1	LEFT	leftdot.PNG	[ 2]	DotArea	1	148	9.27	216	193.12	289.61	DotArea	350.4	63.6	567.2	64.4	0.7	429	.	CrossArea	congruent
sub11	64	CrossArea	1	RIGHT	rightdot.PNG	[ 2]	DotArea	1	151	8.9	211	197.72	292.41	DotArea	1505.9	63.2	534.2	63.9	0.3	1300	.	CrossArea	congruent
sub11	65	CrossArea	1	LEFT	leftdot.PNG	[ 2]	DotArea	1	101	8.27	214	175.96	263.19	DotArea	398.4	63.4	562.6	64.2	0.32	260	.	CrossArea	congruent
sub11	66	CrossArea	1	LEFT	leftdot.PNG	[ 2]	DotArea	1	137	9.48	221	189.58	281.1	DotArea	354.4	63.6	567.9	64.4	0.72	1127	.	CrossArea	congruent
sub11	68	CrossArea	1	RIGHT	rightdot.PNG	[ 2]	DotArea	1	159	9.19	216	191.42	280.13	DotArea	1508.6	63.3	560	64.2	0.42	444	.	CrossArea	congruent
sub11	70	CrossArea	1	LEFT	leftdot.PNG	[ 2]	DotArea	1	134	9.03	231	158.4	313.82	DotArea	395.8	63.2	531.3	64	0.33	1306	.	CrossArea	congruent
sub11	71	CrossArea	1	RIGHT	rightdot.PNG	[ 2]	DotArea	1	87	7.89	248	111.16	223.32	DotArea	1455.9	62.9	536.6	63.8	0.49	1339	.	CrossArea	congruent
sub11	72	CrossArea	1	RIGHT	rightdot.PNG	[ 2]	DotArea	1	147	9.28	214	197.48	287.13	DotArea	1547.2	63.4	547.2	64.2	0.31	352	.	CrossArea	congruent
sub11	73	CrossArea	1	LEFT	leftdot.PNG	[ 2]	DotArea	1	136	9.15	235	152.53	303.57	DotArea	388.8	63.3	540.6	64	0.81	1039	.	CrossArea	congruent
sub12	2	CrossArea	1	RIGHT	rightdot.PNG	[ 2]	DotArea	1	106	8.51	213	185.06	268.02	DotArea	1497.9	63.1	533.8	63.9	0.55	180	.	CrossArea	congruent
sub12	4	CrossArea	1	LEFT	leftdot.PNG	[ 2]	DotArea	1	128	10.41	216	216.83	337.32	.	319.6	63.9	587.9	64.7	1.11	125	.	CrossArea	congruent
sub12	9	CrossArea	1	LEFT	leftdot.PNG	[ 2]	DotArea	1	131	9.86	221	197.13	310.52	DotArea	341.6	63.7	562.4	64.4	0.74	219	.	CrossArea	congruent
sub12	11	CrossArea	1	RIGHT	rightdot.PNG	[ 2]	DotArea	1	153	9.49	216	197.71	298.8	DotArea	1548.8	63.5	556.9	64.2	0.26	220	.	CrossArea	congruent
sub12	12	CrossArea	1	LEFT	leftdot.PNG	[ 2]	DotArea	1	94	8.24	214	175.3	261.8	DotArea	429.3	63.1	551.5	64.1	0.5	110	.	CrossArea	congruent
sub12	13	CrossArea	1	RIGHT	rightdot.PNG	[ 2]	DotArea	1	91	8	213	173.92	251.66	DotArea	1456.5	63	562.9	64.1	1.08	104	.	CrossArea	congruent
sub12	14	CrossArea	1	LEFT	leftdot.PNG	[ 2]	DotArea	1	111	8.93	218	182.25	264.21	DotArea	390.8	63.3	542.4	64.1	0.08	191	.	CrossArea	congruent
sub12	15	CrossArea	1	LEFT	leftdot.PNG	[ 2]	DotArea	1	119	8.3	221	166.1	237.83	DotArea	442.2	63	541.4	63.9	0.77	99	.	CrossArea	congruent
sub12	17	CrossArea	1	LEFT	leftdot.PNG	[ 2]	DotArea	1	115	8.61	223	168.73	243.65	DotArea	407.7	63.2	545.3	64	0.21	166	.	CrossArea	congruent
sub12	18	CrossArea	1	LEFT	leftdot.PNG	[ 2]	DotArea	1	172	8.46	218	172.62	251.6	DotArea	414.3	63.2	535.3	63.9	0.36	152	.	CrossArea	congruent
sub12	20	CrossArea	1	LEFT	leftdot.PNG	[ 2]	DotArea	1	93	8.3	221	165.99	247.65	DotArea	421.1	63.1	533.7	63.9	0.45	147	.	CrossArea	congruent
sub12	21	CrossArea	1	RIGHT	rightdot.PNG	[ 2]	DotArea	1	91	8.55	218	174.5	274.93	DotArea	1492.4	63.1	530.4	63.9	0.64	166	.	CrossArea	congruent
sub12	22	CrossArea	1	RIGHT	rightdot.PNG	[ 2]	DotArea	1	101	9.11	227	168.66	254	DotArea	1515.7	63.4	567.7	64.2	0.35	283	.	CrossArea	congruent
sub12	25	CrossArea	1	LEFT	leftdot.PNG	[ 2]	DotArea	1	105	8.34	221	166.87	245.2	DotArea	433.1	63.2	565.2	64.1	0.72	107	.	CrossArea	congruent
sub12	29	CrossArea	1	LEFT	leftdot.PNG	[ 2]	DotArea	1	141	8.92	214	189.86	293.22	DotArea	401.6	63.4	570.3	64.3	0.46	568	.	CrossArea	congruent
sub12	31	CrossArea	1	LEFT	leftdot.PNG	[ 2]	DotArea	1	169	9.3	225	175.43	271.89	DotArea	379.4	63.5	564.9	64.3	0.39	1275	.	CrossArea	congruent
sub12	32	CrossArea	1	LEFT	leftdot.PNG	[ 2]	DotArea	1	160	8.59	218	175.35	272.11	DotArea	411.2	63.3	556.7	64.1	0.43	193	.	CrossArea	congruent
sub12	34	CrossArea	1	RIGHT	rightdot.PNG	[ 2]	DotArea	1	107	8.52	216	177.57	294.48	DotArea	1475.5	63	527.4	63.8	1.01	166	.	CrossArea	congruent
sub12	35	CrossArea	1	LEFT	leftdot.PNG	[ 2]	DotArea	1	139	9.69	218	197.79	292.13	DotArea	345.9	63.7	568.4	64.4	1.09	108	.	CrossArea	congruent
sub12	36	CrossArea	1	RIGHT	rightdot.PNG	[ 2]	DotArea	1	98	8.02	213	174.42	261.02	DotArea	1445.7	62.9	539.1	63.8	1.24	104	.	CrossArea	congruent
sub12	37	CrossArea	1	LEFT	leftdot.PNG	[ 2]	DotArea	1	98	9.32	218	190.3	283.35	DotArea	354.8	63.6	561.2	64.3	0.67	829	.	CrossArea	congruent
sub12	38	CrossArea	1	LEFT	leftdot.PNG	[ 2]	DotArea	1	134	9.17	218	187.09	293.93	DotArea	376.9	63.5	565.4	64.3	0.61	1315	.	CrossArea	congruent
sub12	39	CrossArea	1	RIGHT	rightdot.PNG	[ 2]	DotArea	1	99	9.46	224	181.91	290.98	DotArea	1536.4	63.3	539.7	64	0.27	472	.	CrossArea	congruent
sub12	40	CrossArea	1	LEFT	leftdot.PNG	[ 2]	DotArea	1	111	8.98	218	183.33	270.77	DotArea	366.6	63.6	582.1	64.5	0.45	1336	.	CrossArea	congruent
sub12	41	CrossArea	1	RIGHT	rightdot.PNG	[ 2]	DotArea	1	105	8.31	213	180.73	273.54	DotArea	1463.6	62.9	536.2	63.8	1.05	155	.	CrossArea	congruent
sub12	42	CrossArea	1	LEFT	leftdot.PNG	[ 2]	DotArea	1	101	8.95	223	175.57	258.22	DotArea	391.3	63.4	575.5	64.3	0.49	185	.	CrossArea	congruent
sub12	43	CrossArea	1	LEFT	leftdot.PNG	[ 2]	DotArea	1	109	8.67	218	176.97	252.36	DotArea	396.7	63.3	553.8	64.1	0.14	190	.	CrossArea	congruent
sub12	44	CrossArea	1	RIGHT	rightdot.PNG	[ 2]	DotArea	1	111	9.17	225	173.1	238.54	DotArea	1520.4	63.3	549.8	64.1	0.37	1007	.	CrossArea	congruent
sub12	45	CrossArea	1	LEFT	leftdot.PNG	[ 2]	DotArea	1	113	9.82	224	188.78	295.53	DotArea	327.7	63.7	559.5	64.4	0.99	222	.	CrossArea	congruent
sub12	46	CrossArea	1	RIGHT	rightdot.PNG	[ 2]	DotArea	1	97	9.19	216	191.39	291.94	DotArea	1517	63.2	539.6	64	0.24	1352	.	CrossArea	congruent
sub12	47	CrossArea	1	RIGHT	rightdot.PNG	[ 2]	DotArea	1	100	9.38	218	191.42	285.33	DotArea	1524.2	63.3	544.5	64	0.36	1348	.	CrossArea	congruent
sub12	49	CrossArea	1	RIGHT	rightdot.PNG	[ 2]	DotArea	1	121	9.46	223	185.49	301.93	DotArea	1529	63.3	537.1	64	0.46	1325	.	CrossArea	congruent
sub12	51	CrossArea	1	LEFT	leftdot.PNG	[ 2]	DotArea	1	151	8.89	216	185.25	273.97	DotArea	389	63.4	564.4	64.3	0.31	1298	.	CrossArea	congruent
sub12	52	CrossArea	1	RIGHT	rightdot.PNG	[ 2]	DotArea	1	112	8.75	221	174.93	266.01	DotArea	1494.3	63.1	531.1	63.9	0.64	283	.	CrossArea	congruent
sub12	53	CrossArea	1	LEFT	leftdot.PNG	[ 2]	DotArea	1	105	9.39	227	173.93	252.96	DotArea	365.8	63.6	573	64.4	0.54	1338	.	CrossArea	congruent
sub12	54	CrossArea	1	LEFT	leftdot.PNG	[ 2]	DotArea	1	86	8.5	213	184.88	280.11	DotArea	419.9	63.1	544	64	0.29	126	.	CrossArea	congruent
sub12	55	CrossArea	1	RIGHT	rightdot.PNG	[ 2]	DotArea	1	115	9.63	224	185.12	273.61	DotArea	1541.6	63.4	552	64.2	0.25	244	.	CrossArea	congruent
sub12	56	CrossArea	1	LEFT	leftdot.PNG	[ 2]	DotArea	1	140	9.46	223	185.48	278.62	DotArea	342.2	63.7	562.9	64.4	0.86	284	.	CrossArea	congruent
sub12	57	CrossArea	1	RIGHT	rightdot.PNG	[ 2]	DotArea	1	123	9	221	180.03	258.95	DotArea	1508.2	63.3	565	64.2	0.8	261	.	CrossArea	congruent
sub12	58	CrossArea	1	RIGHT	rightdot.PNG	[ 2]	DotArea	1	111	9.54	221	190.75	286.62	DotArea	1536.5	63.5	567.5	64.3	0.36	355	.	CrossArea	congruent
sub12	59	CrossArea	1	LEFT	leftdot.PNG	[ 2]	DotArea	1	100	7.25	211	161.07	245.85	DotArea	451	63	549	64	0.77	98	.	CrossArea	congruent
sub12	60	CrossArea	1	RIGHT	rightdot.PNG	[ 2]	DotArea	1	103	8.6	214	182.97	256.36	DotArea	1479.5	63.2	571.3	64.2	0.92	177	.	CrossArea	congruent
sub12	61	CrossArea	1	RIGHT	rightdot.PNG	[ 2]	DotArea	1	92	9.01	216	187.69	292.5	DotArea	1505.6	63.2	543.3	64	0.66	314	.	CrossArea	congruent
sub12	62	CrossArea	1	LEFT	leftdot.PNG	[ 2]	DotArea	1	116	7.92	223	155.35	226.18	DotArea	449.7	63	553.2	64	0.84	103	.	CrossArea	congruent
sub12	63	CrossArea	1	RIGHT	rightdot.PNG	[ 2]	DotArea	1	107	10.12	225	190.86	296.47	DotArea	1565.6	63.6	547	64.2	0.44	107	.	CrossArea	congruent
sub12	64	CrossArea	1	LEFT	leftdot.PNG	[ 2]	DotArea	1	93	9.12	216	190.06	278.84	DotArea	377.6	63.5	559.1	64.2	0.34	378	.	CrossArea	congruent
sub12	65	CrossArea	1	RIGHT	rightdot.PNG	[ 2]	DotArea	1	99	8.73	216	181.94	285.1	DotArea	1480.1	63.1	554	64	0.99	160	.	CrossArea	congruent
sub12	66	CrossArea	1	RIGHT	rightdot.PNG	[ 2]	DotArea	1	102	8.79	223	172.42	252.93	DotArea	1487.2	63.1	553.7	64	0.89	198	.	CrossArea	congruent
sub12	68	CrossArea	1	RIGHT	rightdot.PNG	[ 2]	DotArea	1	92	8.81	214	187.49	300.35	DotArea	1486	62.9	506.1	63.6	0.97	162	.	CrossArea	congruent
sub12	69	CrossArea	1	LEFT	leftdot.PNG	[ 2]	DotArea	1	101	8.47	223	166.13	247.85	DotArea	406.5	63.3	559.7	64.2	0.2	157	.	CrossArea	congruent
sub12	71	CrossArea	1	RIGHT	rightdot.PNG	[ 2]	DotArea	1	94	9.85	225	185.94	288.04	DotArea	1555.7	63.6	575.5	64.4	0.48	210	.	CrossArea	congruent
sub12	72	CrossArea	1	LEFT	leftdot.PNG	[ 2]	DotArea	1	98	8.21	214	174.72	261.64	DotArea	423.6	63.2	551	64.1	0.61	143	.	CrossArea	congruent
sub12	74	CrossArea	1	LEFT	leftdot.PNG	[ 2]	DotArea	1	94	8.41	213	182.72	257.77	DotArea	434.5	63.2	571.6	64.2	0.55	136	.	CrossArea	congruent
sub13	1	CrossArea	1	LEFT	leftdot.PNG	[ 2]	DotArea	1	163	9.02	237	145.51	325.17	DotArea	401.5	63.2	541.1	64	0.25	1271	.	CrossArea	congruent
sub13	2	CrossArea	1	LEFT	leftdot.PNG	[ 2]	DotArea	1	143	8.48	225	159.95	324.45	DotArea	422	63.1	540.9	64	0.12	516	.	CrossArea	congruent
sub13	3	CrossArea	1	RIGHT	rightdot.PNG	[ 2]	DotArea	1	182	8.54	232	147.21	295.81	DotArea	1497.6	63.3	567.2	64.2	0.56	285	.	CrossArea	congruent
sub13	5	CrossArea	1	LEFT	leftdot.PNG	[ 2]	DotArea	1	234	8.91	236	146.09	311.01	DotArea	404.3	63.2	532.4	63.9	0.43	1201	.	CrossArea	congruent
sub13	6	CrossArea	1	LEFT	leftdot.PNG	[ 2]	DotArea	1	198	8.63	241	130.82	322.7	DotArea	412.4	63.2	535.6	63.9	0.36	257	.	CrossArea	congruent
sub13	7	CrossArea	1	LEFT	leftdot.PNG	[ 2]	DotArea	1	230	10.31	124	46.24	837.09	.	346.3	64.4	736.6	66	0.21	518	.	CrossArea	congruent
sub13	8	CrossArea	1	RIGHT	rightdot.PNG	[ 2]	DotArea	1	208	8.94	218	182.51	318.27	DotArea	1506.9	63.1	528.9	63.9	0.27	1240	.	CrossArea	congruent
sub13	9	CrossArea	1	LEFT	leftdot.PNG	[ 2]	DotArea	1	185	9.37	126	41.47	667.61	.	386.5	63.9	673.9	65.3	0.26	202	.	CrossArea	congruent
sub13	10	CrossArea	1	RIGHT	rightdot.PNG	[ 2]	DotArea	1	192	9.16	216	190.91	304.05	DotArea	1521.3	63.3	537.2	64	0.17	1256	.	CrossArea	congruent
sub13	11	CrossArea	1	LEFT	leftdot.PNG	[ 2]	DotArea	1	218	10.89	58	68.9	770.1	.	330	64.9	797.5	66.7	0.34	719	.	CrossArea	congruent
sub13	12	CrossArea	1	RIGHT	rightdot.PNG	[ 2]	DotArea	1	227	8.48	263	99.81	315.03	DotArea	1493.6	63.1	543.6	64	0.65	141	.	CrossArea	congruent
sub13	13	CrossArea	1	RIGHT	rightdot.PNG	[ 2]	DotArea	1	207	9.21	221	184.22	321.88	DotArea	1512.9	63.1	519.1	63.8	0.69	224	.	CrossArea	congruent
sub13	14	CrossArea	1	LEFT	leftdot.PNG	[ 2]	DotArea	1	181	8.73	258	109.13	321.46	DotArea	412.6	63	500.9	63.7	0.78	107	.	CrossArea	congruent
sub13	15	CrossArea	1	RIGHT	rightdot.PNG	[ 2]	DotArea	1	184	8.65	233	146.68	312.62	DotArea	1516.4	63.1	510.9	63.8	0.39	1255	.	CrossArea	congruent
sub13	16	CrossArea	1	RIGHT	rightdot.PNG	[ 2]	DotArea	1	213	9.2	240	141.48	322.18	DotArea	1480.1	62.9	494	63.5	0.88	253	.	CrossArea	congruent
sub13	17	CrossArea	1	LEFT	leftdot.PNG	[ 2]	DotArea	1	214	8.16	231	143.18	341.2	DotArea	462.9	62.8	502.8	63.6	0.98	200	.	CrossArea	congruent
sub13	18	CrossArea	1	RIGHT	rightdot.PNG	[ 2]	DotArea	1	197	8.24	213	179.1	308.83	DotArea	1476.7	63	522.1	63.8	0.74	158	.	CrossArea	congruent
sub13	19	CrossArea	1	RIGHT	rightdot.PNG	[ 2]	DotArea	1	167	8.65	233	146.6	317.79	DotArea	1535.4	63.3	532.8	64	0.45	198	.	CrossArea	congruent
sub13	20	CrossArea	1	LEFT	leftdot.PNG	[ 2]	DotArea	1	213	8.25	224	158.61	323.55	.	479	62.8	524.6	63.7	1.03	200	.	CrossArea	congruent
sub13	21	CrossArea	1	RIGHT	rightdot.PNG	[ 2]	DotArea	1	206	8.6	235	143.32	331.28	DotArea	1497.1	63.1	524.7	63.8	0.43	340	.	CrossArea	congruent
sub13	22	CrossArea	1	LEFT	leftdot.PNG	[ 2]	DotArea	1	201	8.67	243	127.55	295.21	DotArea	440.1	62.8	491.4	63.5	0.67	239	.	CrossArea	congruent
sub13	23	CrossArea	1	RIGHT	rightdot.PNG	[ 2]	DotArea	1	194	8.28	216	172.4	307.06	DotArea	1523	63.2	512.3	63.8	0.44	233	.	CrossArea	congruent
sub13	24	CrossArea	1	LEFT	leftdot.PNG	[ 2]	DotArea	1	213	8.5	277	87.61	265.08	DotArea	444.8	63	529.4	63.8	0.94	114	.	CrossArea	congruent
sub13	25	CrossArea	1	LEFT	leftdot.PNG	[ 2]	DotArea	1	226	8.37	231	146.78	325.25	DotArea	446.5	62.9	511.7	63.7	0.45	461	.	CrossArea	congruent
sub13	26	CrossArea	1	RIGHT	rightdot.PNG	[ 2]	DotArea	1	203	8.09	232	139.4	324.6	DotArea	1477.6	62.9	511.1	63.7	0.45	1236	.	CrossArea	congruent
sub13	28	CrossArea	1	RIGHT	rightdot.PNG	[ 2]	DotArea	1	193	8.11	228	147.53	327.39	DotArea	1478.5	62.9	509.6	63.7	0.55	1249	.	CrossArea	congruent
sub13	29	CrossArea	1	RIGHT	rightdot.PNG	[ 2]	DotArea	1	198	9.36	216	195.09	323.83	DotArea	1540.7	63.2	496.5	63.7	0.62	1250	.	CrossArea	congruent
sub13	30	CrossArea	1	LEFT	leftdot.PNG	[ 2]	DotArea	1	196	8.73	231	153.24	314.77	DotArea	426.5	63	517.7	63.8	0.41	1243	.	CrossArea	congruent
sub13	31	CrossArea	1	LEFT	leftdot.PNG	[ 2]	DotArea	1	204	8.93	233	151.37	332.89	DotArea	430.3	62.9	499.6	63.6	0.78	386	.	CrossArea	congruent
sub13	32	CrossArea	1	RIGHT	rightdot.PNG	[ 2]	DotArea	1	195	8.28	227	153.38	334.69	DotArea	1487.4	63	513.5	63.7	0.44	289	.	CrossArea	congruent
sub13	33	CrossArea	1	RIGHT	rightdot.PNG	[ 2]	DotArea	1	210	8.37	216	174.46	316.53	DotArea	1506.2	63.1	525.7	63.9	0.53	160	.	CrossArea	congruent
sub13	34	CrossArea	1	LEFT	leftdot.PNG	[ 2]	DotArea	1	190	8.01	228	145.56	307.37	.	475	62.7	510.9	63.6	1.04	118	.	CrossArea	congruent
sub13	35	CrossArea	1	RIGHT	rightdot.PNG	[ 2]	DotArea	1	201	8.39	213	182.29	292.9	DotArea	1504.4	63.1	529.4	63.9	0.5	240	.	CrossArea	congruent
sub13	36	CrossArea	1	RIGHT	rightdot.PNG	[ 2]	DotArea	1	213	8.79	216	183.17	307.06	DotArea	1537.4	63.2	503.4	63.8	0.55	336	.	CrossArea	congruent
sub13	37	CrossArea	1	LEFT	leftdot.PNG	[ 2]	DotArea	1	196	8.36	231	146.64	299.04	DotArea	450.3	63	535.3	63.8	0.64	129	.	CrossArea	congruent
sub13	39	CrossArea	1	RIGHT	rightdot.PNG	[ 2]	DotArea	1	178	8.49	233	143.92	317.16	DotArea	1501.7	62.9	477	63.5	0.92	1259	.	CrossArea	congruent
sub13	40	CrossArea	1	RIGHT	rightdot.PNG	[ 2]	DotArea	1	186	8.81	213	191.48	342.34	DotArea	1504.2	63.1	510.8	63.7	0.54	1265	.	CrossArea	congruent
sub13	41	CrossArea	1	LEFT	leftdot.PNG	[ 2]	DotArea	1	201	8.59	235	143.23	345.54	DotArea	438	62.9	504.3	63.6	0.55	336	.	CrossArea	congruent
sub13	42	CrossArea	1	LEFT	leftdot.PNG	[ 2]	DotArea	1	214	9.13	238	144.91	352.57	DotArea	400.9	63.1	510.2	63.8	0.57	309	.	CrossArea	congruent
sub13	43	CrossArea	1	RIGHT	rightdot.PNG	[ 2]	DotArea	1	125	9.54	213	207.32	340.61	DotArea	1547.3	63.3	502.1	63.8	0.68	267	.	CrossArea	congruent
sub13	44	CrossArea	1	RIGHT	rightdot.PNG	[ 2]	DotArea	1	193	8.51	214	181.15	324.64	DotArea	1496.5	63	513.8	63.7	0.85	203	.	CrossArea	congruent
sub13	45	CrossArea	1	LEFT	leftdot.PNG	[ 2]	DotArea	1	191	8.61	240	132.51	320.52	DotArea	422.1	63	498.9	63.6	0.6	1240	.	CrossArea	congruent
sub13	46	CrossArea	1	LEFT	leftdot.PNG	[ 2]	DotArea	1	201	8.34	233	141.41	319.15	DotArea	446.9	62.9	514.9	63.7	0.55	220	.	CrossArea	congruent
sub13	48	CrossArea	1	LEFT	leftdot.PNG	[ 2]	DotArea	1	163	8.67	232	149.42	319.82	DotArea	424.9	63	517.5	63.8	0.35	222	.	CrossArea	congruent
sub13	49	CrossArea	1	LEFT	leftdot.PNG	[ 2]	DotArea	1	212	9.08	213	197.29	312.64	DotArea	401.9	63.1	506.6	63.7	0.48	294	.	CrossArea	congruent
sub13	50	CrossArea	1	RIGHT	rightdot.PNG	[ 2]	DotArea	1	167	9.59	221	191.73	329.45	DotArea	1542.8	63.2	485.2	63.6	0.86	1280	.	CrossArea	congruent
sub13	51	CrossArea	1	LEFT	leftdot.PNG	[ 2]	DotArea	1	159	8.8	235	146.73	318.95	DotArea	402.1	63.1	502.1	63.7	0.61	1277	.	CrossArea	congruent
sub13	52	CrossArea	1	LEFT	leftdot.PNG	[ 2]	DotArea	1	165	8.6	250	117.88	330.1	DotArea	442	63	544	63.9	0.95	142	.	CrossArea	congruent
sub13	53	CrossArea	1	RIGHT	rightdot.PNG	[ 2]	DotArea	1	170	9.04	221	180.76	302.57	DotArea	1543.4	63.3	508	63.8	0.49	505	.	CrossArea	congruent
sub13	54	CrossArea	1	RIGHT	rightdot.PNG	[ 2]	DotArea	1	168	8.41	214	178.88	310.14	DotArea	1491.5	63	511.3	63.7	0.77	166	.	CrossArea	congruent
sub13	55	CrossArea	1	LEFT	leftdot.PNG	[ 2]	DotArea	1	195	9.27	216	193.22	294.56	DotArea	379.8	63.3	530.8	64	0.43	233	.	CrossArea	congruent
sub13	57	CrossArea	1	RIGHT	rightdot.PNG	[ 2]	DotArea	1	200	8.34	213	181.24	294.05	DotArea	1486.1	63	513.8	63.7	0.71	184	.	CrossArea	congruent
sub13	58	CrossArea	1	RIGHT	rightdot.PNG	[ 2]	DotArea	1	173	8.16	213	177.49	289.47	DotArea	1463.7	62.7	483.4	63.4	1.24	165	.	CrossArea	congruent
sub13	59	CrossArea	1	LEFT	leftdot.PNG	[ 2]	DotArea	1	147	9.03	241	136.79	339.93	DotArea	385.7	63.2	517.4	63.9	0.36	771	.	CrossArea	congruent
sub13	60	CrossArea	1	LEFT	leftdot.PNG	[ 2]	DotArea	1	222	9.02	248	127.09	321.9	DotArea	399.3	63.1	493.5	63.6	0.8	176	.	CrossArea	congruent
sub13	61	CrossArea	1	RIGHT	rightdot.PNG	[ 2]	DotArea	1	170	9.18	221	183.64	326.08	DotArea	1543.8	63.3	504.4	63.8	0.84	1277	.	CrossArea	congruent
sub13	62	CrossArea	1	LEFT	leftdot.PNG	[ 2]	DotArea	1	164	9.6	231	168.38	309.87	DotArea	361.4	63.4	527.3	64	0.47	1276	.	CrossArea	congruent
sub13	63	CrossArea	1	LEFT	leftdot.PNG	[ 2]	DotArea	1	207	8.73	233	147.94	325.86	DotArea	401	63.1	495	63.6	0.57	1231	.	CrossArea	congruent
sub13	64	CrossArea	1	RIGHT	rightdot.PNG	[ 2]	DotArea	1	200	8.48	214	180.45	322.4	DotArea	1494.3	63	495.3	63.6	0.89	251	.	CrossArea	congruent
sub13	66	CrossArea	1	LEFT	leftdot.PNG	[ 2]	DotArea	1	204	8.56	232	147.54	333.1	DotArea	415.1	63	491.7	63.6	0.77	372	.	CrossArea	congruent
sub13	67	CrossArea	1	LEFT	leftdot.PNG	[ 2]	DotArea	1	218	9.15	232	157.78	299.71	DotArea	392.9	63.2	518.6	63.9	0.55	1220	.	CrossArea	congruent
sub13	68	CrossArea	1	RIGHT	rightdot.PNG	[ 2]	DotArea	1	214	8.45	213	183.76	296.81	DotArea	1482.4	62.9	510	63.7	0.87	235	.	CrossArea	congruent
sub13	69	CrossArea	1	RIGHT	rightdot.PNG	[ 2]	DotArea	1	188	8.66	214	184.17	353.73	DotArea	1480.1	63	513.2	63.7	0.99	232	.	CrossArea	congruent
sub13	70	CrossArea	1	LEFT	leftdot.PNG	[ 2]	DotArea	1	201	8.38	231	146.99	332.12	DotArea	417.8	63	500.4	63.6	0.5	227	.	CrossArea	congruent
sub13	71	CrossArea	1	LEFT	leftdot.PNG	[ 2]	DotArea	1	154	8.69	245	125.89	329.14	DotArea	412.5	63.1	528.7	63.9	0.44	123	.	CrossArea	congruent
sub13	72	CrossArea	1	RIGHT	rightdot.PNG	[ 2]	DotArea	1	169	8.31	241	125.87	253.16	DotArea	1461.3	62.7	486.8	63.4	1.05	197	.	CrossArea	congruent
sub13	73	CrossArea	1	LEFT	leftdot.PNG	[ 2]	DotArea	1	197	8.39	232	144.57	303.83	DotArea	413.1	63	488.4	63.6	0.68	683	.	CrossArea	congruent
sub13	74	CrossArea	1	RIGHT	rightdot.PNG	[ 2]	DotArea	1	158	8.84	218	180.39	298.89	DotArea	1500	63.2	549.6	64.1	0.34	553	.	CrossArea	congruent
sub13	75	CrossArea	1	RIGHT	rightdot.PNG	[ 2]	DotArea	1	169	9.25	224	177.97	252.62	DotArea	1536.1	63.4	550	64.1	0.14	1276	.	CrossArea	congruent
sub14	2	CrossArea	1	LEFT	leftdot.PNG	[ 2]	DotArea	1	276	8.52	242	127.21	330.72	DotArea	401.3	63.2	526.2	63.9	0.41	1006	.	CrossArea	congruent
sub14	3	CrossArea	1	LEFT	leftdot.PNG	[ 2]	DotArea	1	329	8.42	242	125.68	299.26	DotArea	432.6	62.9	505.4	63.6	0.88	122	.	CrossArea	congruent
sub14	4	CrossArea	1	RIGHT	rightdot.PNG	[ 2]	DotArea	1	164	8.88	250	121.71	303.48	DotArea	1482.9	63	519.5	63.7	0.82	224	.	CrossArea	congruent
sub14	5	CrossArea	1	LEFT	leftdot.PNG	[ 2]	DotArea	1	192	9.08	241	137.56	324.27	DotArea	365.7	63.4	533.3	64.1	0.4	1239	.	CrossArea	congruent
sub14	6	CrossArea	1	LEFT	leftdot.PNG	[ 2]	DotArea	1	147	9.19	249	127.63	258.63	DotArea	370.7	63.4	527.2	64	0.64	996	.	CrossArea	congruent
sub14	7	CrossArea	1	RIGHT	rightdot.PNG	[ 2]	DotArea	1	208	8.54	227	158.2	352.31	DotArea	1480.7	62.9	515.5	63.7	0.36	1236	.	CrossArea	congruent
sub14	8	CrossArea	1	LEFT	leftdot.PNG	[ 2]	DotArea	1	139	8.44	228	153.43	334.4	DotArea	387.4	63.3	544.9	64.1	0.72	1143	.	CrossArea	congruent
sub14	9	CrossArea	1	RIGHT	rightdot.PNG	[ 2]	DotArea	1	180	8.76	228	159.35	365.24	DotArea	1490.2	63.1	543.4	64	0.19	1262	.	CrossArea	congruent
sub14	10	CrossArea	1	LEFT	leftdot.PNG	[ 2]	DotArea	1	138	7.81	241	118.3	292.25	DotArea	436.5	63	536.3	63.9	0.75	102	.	CrossArea	congruent
sub14	11	CrossArea	1	LEFT	leftdot.PNG	[ 2]	DotArea	1	142	8.1	255	103.85	266.53	DotArea	430.9	63	515	63.7	0.76	120	.	CrossArea	congruent
sub14	12	CrossArea	1	RIGHT	rightdot.PNG	[ 2]	DotArea	1	130	9.75	240	149.94	363.6	DotArea	1566.7	63.6	559	64.3	0.6	222	.	CrossArea	congruent
sub14	13	CrossArea	1	LEFT	leftdot.PNG	[ 2]	DotArea	1	192	8.76	240	134.8	340.54	DotArea	359.9	63.5	541	64.1	0.42	860	.	CrossArea	congruent
sub14	15	CrossArea	1	RIGHT	rightdot.PNG	[ 2]	DotArea	1	135	9.16	225	172.8	389.53	DotArea	1505.6	63.2	546.2	64	0.22	1309	.	CrossArea	congruent
sub14	17	CrossArea	1	LEFT	leftdot.PNG	[ 2]	DotArea	1	142	9.36	245	135.66	341.81	DotArea	355.5	63.5	546.6	64.2	0.64	1151	.	CrossArea	congruent
sub14	18	CrossArea	1	RIGHT	rightdot.PNG	[ 2]	DotArea	1	188	9.42	239	147.16	387.45	DotArea	1508.3	63.1	528.2	63.9	0.4	1244	.	CrossArea	congruent
sub14	19	CrossArea	1	RIGHT	rightdot.PNG	[ 2]	DotArea	1	152	8.8	213	191.26	323.82	DotArea	1463.6	62.9	536.3	63.8	0.84	167	.	CrossArea	congruent
sub14	20	CrossArea	1	LEFT	leftdot.PNG	[ 2]	DotArea	1	167	9.13	243	134.23	367.42	DotArea	367.8	63.3	516	63.9	0.56	534	.	CrossArea	congruent
sub14	21	CrossArea	1	RIGHT	rightdot.PNG	[ 2]	DotArea	1	134	8.53	237	137.55	383.02	DotArea	1452.2	62.9	536.8	63.8	1.19	121	.	CrossArea	congruent
sub14	22	CrossArea	1	LEFT	leftdot.PNG	[ 2]	DotArea	1	174	9.2	243	135.25	348.81	DotArea	345.6	63.5	529.2	64.1	0.75	784	.	CrossArea	congruent
sub14	23	CrossArea	1	RIGHT	rightdot.PNG	[ 2]	DotArea	1	132	7.44	223	145.95	364.39	.	1430.4	62.7	524.1	63.7	1.14	97	.	CrossArea	congruent
sub14	24	CrossArea	1	RIGHT	rightdot.PNG	[ 2]	DotArea	1	166	9.03	231	158.35	382.11	DotArea	1503.5	63	499.5	63.6	0.62	1274	.	CrossArea	congruent
sub14	26	CrossArea	1	LEFT	leftdot.PNG	[ 2]	DotArea	1	177	7.62	223	149.43	359.12	DotArea	473.8	62.8	519.4	63.7	0.79	110	.	CrossArea	congruent
sub14	27	CrossArea	1	RIGHT	rightdot.PNG	[ 2]	DotArea	1	138	10.02	224	192.65	350.57	DotArea	1581.6	63.6	527.4	64.1	0.9	140	.	CrossArea	congruent
sub14	30	CrossArea	1	RIGHT	rightdot.PNG	[ 2]	DotArea	1	131	8.69	211	193.06	334.4	DotArea	1490.3	63.1	537.8	63.9	0.47	132	.	CrossArea	congruent
sub14	31	CrossArea	1	LEFT	leftdot.PNG	[ 2]	DotArea	1	129	8.26	239	129.04	336.7	DotArea	429	63.1	532.7	63.9	0.61	144	.	CrossArea	congruent
sub14	32	CrossArea	1	RIGHT	rightdot.PNG	[ 2]	DotArea	1	146	8.96	240	137.8	332.88	DotArea	1485	62.9	494.7	63.5	1.07	124	.	CrossArea	congruent
sub14	33	CrossArea	1	RIGHT	rightdot.PNG	[ 2]	DotArea	1	139	8.26	216	172.13	347.85	DotArea	1447.6	62.8	523.9	63.7	1.12	101	.	CrossArea	congruent
sub14	34	CrossArea	1	LEFT	leftdot.PNG	[ 2]	DotArea	1	169	8.91	241	134.98	377.18	DotArea	362.2	63.4	534.8	64.1	0.29	1250	.	CrossArea	congruent
sub14	36	CrossArea	1	RIGHT	rightdot.PNG	[ 2]	DotArea	1	142	9.88	245	143.14	401.85	DotArea	1553.4	63.5	559.5	64.3	0.11	604	.	CrossArea	congruent
sub14	37	CrossArea	1	LEFT	leftdot.PNG	[ 2]	DotArea	1	179	9.32	240	143.45	387.92	DotArea	362	63.5	541.6	64.1	0.42	1252	.	CrossArea	congruent
sub14	38	CrossArea	1	LEFT	leftdot.PNG	[ 2]	DotArea	1	136	8.41	238	133.49	347.5	DotArea	418.1	63.1	539.5	64	0.55	141	.	CrossArea	congruent
sub14	39	CrossArea	1	RIGHT	rightdot.PNG	[ 2]	DotArea	1	134	9.11	214	193.85	357.42	DotArea	1476.6	63	529.1	63.8	0.63	106	.	CrossArea	congruent
sub14	41	CrossArea	1	LEFT	leftdot.PNG	[ 2]	DotArea	1	173	9.05	245	131.17	364.2	DotArea	360.7	63.4	531.3	64	0.49	1255	.	CrossArea	congruent
sub14	42	CrossArea	1	LEFT	leftdot.PNG	[ 2]	DotArea	1	139	8.96	242	133.76	344.58	DotArea	383.3	63.2	506.6	63.8	0.49	1290	.	CrossArea	congruent
sub14	43	CrossArea	1	RIGHT	rightdot.PNG	[ 2]	DotArea	1	144	8.43	236	138.14	349.5	DotArea	1458.1	62.9	521.9	63.7	0.78	103	.	CrossArea	congruent
sub14	45	CrossArea	1	LEFT	leftdot.PNG	[ 2]	DotArea	1	141	8.82	255	113.05	255.74	DotArea	395.2	63.2	525.5	63.9	0.35	1278	.	CrossArea	congruent
sub14	46	CrossArea	1	RIGHT	rightdot.PNG	[ 2]	DotArea	1	176	9.11	243	134.01	414.07	DotArea	1490.7	63	523.8	63.8	0.46	1252	.	CrossArea	congruent
sub14	47	CrossArea	1	RIGHT	rightdot.PNG	[ 2]	DotArea	1	156	8.12	228	147.62	330.95	DotArea	1440	62.9	543.7	63.8	0.94	149	.	CrossArea	congruent
sub14	48	CrossArea	1	LEFT	leftdot.PNG	[ 2]	DotArea	1	184	9.12	242	136.16	354.37	DotArea	367.4	63.4	525.6	64	0.4	1245	.	CrossArea	congruent
sub14	50	CrossArea	1	RIGHT	rightdot.PNG	[ 2]	DotArea	1	192	9.42	242	140.6	395.98	DotArea	1526.1	63.2	527.3	63.9	0.24	1238	.	CrossArea	congruent
sub14	51	CrossArea	1	LEFT	leftdot.PNG	[ 2]	DotArea	1	151	8.65	242	129.13	301.42	DotArea	395.6	63.3	560	64.2	0.2	218	.	CrossArea	congruent
sub14	52	CrossArea	1	LEFT	leftdot.PNG	[ 2]	DotArea	1	138	7.3	224	140.29	304.96	.	478.2	62.8	520.7	63.7	0.86	122	.	CrossArea	congruent
sub14	54	CrossArea	1	LEFT	leftdot.PNG	[ 2]	DotArea	1	134	8.41	239	131.41	335.15	DotArea	397	63.2	535	64	0.21	352	.	CrossArea	congruent
sub14	55	CrossArea	1	RIGHT	rightdot.PNG	[ 2]	DotArea	1	142	8.78	242	130.99	348.17	DotArea	1483.3	62.9	506.4	63.6	0.71	97	.	CrossArea	congruent
sub14	56	CrossArea	1	RIGHT	rightdot.PNG	[ 2]	DotArea	1	141	8.75	241	132.6	267.82	DotArea	1478.3	62.9	507.7	63.6	0.65	230	.	CrossArea	congruent
sub14	57	CrossArea	1	LEFT	leftdot.PNG	[ 2]	DotArea	1	135	8.01	213	174.07	274.22	DotArea	463	62.9	547.4	63.9	0.9	121	.	CrossArea	congruent
sub14	58	CrossArea	1	LEFT	leftdot.PNG	[ 2]	DotArea	1	180	9.12	241	138.16	399.78	DotArea	390	63.3	536.4	64	0.2	1251	.	CrossArea	congruent
sub14	59	CrossArea	1	RIGHT	rightdot.PNG	[ 2]	DotArea	1	130	8.25	210	187.55	361.66	.	1436.4	62.8	526.5	63.7	1.2	104	.	CrossArea	congruent
sub14	60	CrossArea	1	RIGHT	rightdot.PNG	[ 2]	DotArea	1	140	9.19	242	137.15	353.36	DotArea	1508.5	63.1	513.2	63.8	0.42	1290	.	CrossArea	congruent
sub14	61	CrossArea	1	LEFT	leftdot.PNG	[ 2]	DotArea	1	138	7.77	225	146.62	324.23	DotArea	455.7	62.9	533.9	63.8	0.5	152	.	CrossArea	congruent
sub14	62	CrossArea	1	LEFT	leftdot.PNG	[ 2]	DotArea	1	147	8.95	243	131.61	318.74	DotArea	434.6	63.1	541.3	63.9	0.78	104	.	CrossArea	congruent
sub14	63	CrossArea	1	RIGHT	rightdot.PNG	[ 2]	DotArea	1	138	10.02	252	133.58	322.41	DotArea	1581.5	63.6	539.4	64.2	0.58	738	.	CrossArea	congruent
sub14	64	CrossArea	1	RIGHT	rightdot.PNG	[ 2]	DotArea	1	152	8.59	241	130.22	345.15	DotArea	1450.1	62.8	525.6	63.7	0.78	139	.	CrossArea	congruent
sub14	65	CrossArea	1	LEFT	leftdot.PNG	[ 2]	DotArea	1	137	8.8	229	157.16	365.82	DotArea	387.5	63.3	536.9	64	0.5	1305	.	CrossArea	congruent
sub14	66	CrossArea	1	LEFT	leftdot.PNG	[ 2]	DotArea	1	138	9.33	242	139.32	329.67	DotArea	346.5	63.6	543.2	64.2	0.7	854	.	CrossArea	congruent
sub14	67	CrossArea	1	RIGHT	rightdot.PNG	[ 2]	DotArea	1	146	8.78	245	127.24	330.29	DotArea	1509.8	63.2	542.5	64	0.45	325	.	CrossArea	congruent
sub14	68	CrossArea	1	LEFT	leftdot.PNG	[ 2]	DotArea	1	132	7.56	227	140.05	347.08	DotArea	466.6	62.9	544.9	63.9	0.59	168	.	CrossArea	congruent
sub14	69	CrossArea	1	RIGHT	rightdot.PNG	[ 2]	DotArea	1	135	7.97	211	177.03	351.4	DotArea	1444.9	62.8	533.1	63.8	1.03	112	.	CrossArea	congruent
sub14	70	CrossArea	1	LEFT	leftdot.PNG	[ 2]	DotArea	1	143	8.84	251	119.47	286.32	DotArea	353.4	63.5	545.2	64.2	0.44	1280	.	CrossArea	congruent
sub14	71	CrossArea	1	LEFT	leftdot.PNG	[ 2]	DotArea	1	153	8.71	245	126.19	330.87	DotArea	387.1	63.3	526.2	63.9	0.36	348	.	CrossArea	congruent
sub14	72	CrossArea	1	RIGHT	rightdot.PNG	[ 2]	DotArea	1	180	9.12	243	134.1	410.14	DotArea	1490.9	63.1	550.3	64	0.78	121	.	CrossArea	congruent
sub14	73	CrossArea	1	LEFT	leftdot.PNG	[ 2]	DotArea	1	139	7.91	214	168.4	260.67	DotArea	449.4	63	554.6	64	0.7	153	.	CrossArea	congruent
sub14	74	CrossArea	1	LEFT	leftdot.PNG	[ 2]	DotArea	1	154	8.14	242	121.52	273.04	DotArea	428.4	63.1	540.7	63.9	0.62	92	.	CrossArea	congruent
sub14	75	CrossArea	1	RIGHT	rightdot.PNG	[ 2]	DotArea	1	132	8.32	227	154.12	396.36	DotArea	1442	62.9	546.1	63.9	0.9	129	.	CrossArea	congruent
sub15	2	CrossArea	1	LEFT	leftdot.PNG	[ 2]	DotArea	1	106	8.08	210	183.56	278.38	DotArea	452	63.1	562.2	64.1	0.95	133	.	CrossArea	congruent
sub15	3	CrossArea	1	LEFT	leftdot.PNG	[ 2]	DotArea	1	146	8.73	225	164.73	302.81	DotArea	419.9	63.1	532.6	63.9	0.1	289	.	CrossArea	congruent
sub15	5	CrossArea	1	RIGHT	rightdot.PNG	[ 2]	DotArea	1	150	9.12	214	193.97	296.15	DotArea	1535.7	63.4	550.4	64.1	0.36	1299	.	CrossArea	congruent
sub15	6	CrossArea	1	RIGHT	rightdot.PNG	[ 2]	DotArea	1	183	8.54	216	178.02	261.55	DotArea	1502.1	63.2	542.9	64	0.4	191	.	CrossArea	congruent
sub15	7	CrossArea	1	LEFT	leftdot.PNG	[ 2]	DotArea	1	135	9.45	229	168.84	317.27	DotArea	366.5	63.4	532.4	64	0.7	1305	.	CrossArea	congruent
sub15	8	CrossArea	1	RIGHT	rightdot.PNG	[ 2]	DotArea	1	169	9.08	221	181.5	266.98	DotArea	1536.6	63.3	527.9	64	0.42	1277	.	CrossArea	congruent
sub15	9	CrossArea	1	RIGHT	rightdot.PNG	[ 2]	DotArea	1	160	8.88	216	185.02	283.66	DotArea	1507.7	63.2	530.2	63.9	0.34	271	.	CrossArea	congruent
sub15	10	CrossArea	1	LEFT	leftdot.PNG	[ 2]	DotArea	1	112	8.12	218	165.66	240.07	DotArea	467.4	62.8	512.2	63.6	1.03	138	.	CrossArea	congruent
sub15	11	CrossArea	1	LEFT	leftdot.PNG	[ 2]	DotArea	1	166	8.69	210	197.39	310.24	DotArea	418.6	63.1	532.1	63.9	0.38	185	.	CrossArea	congruent
sub15	12	CrossArea	1	RIGHT	rightdot.PNG	[ 2]	DotArea	1	150	8.5	211	188.92	281.3	DotArea	1501.7	63.2	545.5	64	0.39	223	.	CrossArea	congruent
sub15	13	CrossArea	1	RIGHT	rightdot.PNG	[ 2]	DotArea	1	158	8.87	213	192.77	288.39	DotArea	1514.6	63.2	545.3	64	0.24	354	.	CrossArea	congruent
sub15	14	CrossArea	1	LEFT	leftdot.PNG	[ 2]	DotArea	1	148	9.65	218	196.9	307.2	DotArea	354.4	63.5	540.8	64.1	0.66	498	.	CrossArea	congruent
sub15	15	CrossArea	1	RIGHT	rightdot.PNG	[ 2]	DotArea	1	104	10.34	254	134.35	195.65	.	1623.9	63.9	531.6	64.2	1.09	179	.	CrossArea	congruent
sub15	16	CrossArea	1	RIGHT	rightdot.PNG	[ 2]	DotArea	1	158	9.26	214	196.95	294.35	DotArea	1541.6	63.4	546	64.1	0.32	1292	.	CrossArea	congruent
sub15	17	CrossArea	1	LEFT	leftdot.PNG	[ 2]	DotArea	1	149	9.53	214	202.75	306.58	DotArea	372.6	63.4	529	64	0.4	1300	.	CrossArea	congruent
sub15	19	CrossArea	1	LEFT	leftdot.PNG	[ 2]	DotArea	1	99	9.86	238	156.48	227.65	DotArea	346.6	63.6	542.4	64.2	0.77	483	.	CrossArea	congruent
sub15	20	CrossArea	1	RIGHT	rightdot.PNG	[ 2]	DotArea	1	167	9.15	218	186.75	275	DotArea	1538.1	63.3	534.8	64	0.4	1281	.	CrossArea	congruent
sub15	21	CrossArea	1	RIGHT	rightdot.PNG	[ 2]	DotArea	1	156	9.23	218	188.42	276.83	DotArea	1541.9	63.4	536.4	64	0.32	1291	.	CrossArea	congruent
sub15	22	CrossArea	1	LEFT	leftdot.PNG	[ 2]	DotArea	1	177	9.39	214	199.82	296.38	DotArea	376.5	63.4	539.2	64.1	0.29	1273	.	CrossArea	congruent
sub15	23	CrossArea	1	LEFT	leftdot.PNG	[ 2]	DotArea	1	150	9.13	216	190.25	289.92	DotArea	410.3	63.3	556.7	64.1	0.24	348	.	CrossArea	congruent
sub15	24	CrossArea	1	RIGHT	rightdot.PNG	[ 2]	DotArea	1	151	9.11	213	198.02	298.44	DotArea	1524.7	63.4	558.8	64.2	0.43	273	.	CrossArea	congruent
sub15	25	CrossArea	1	RIGHT	rightdot.PNG	[ 2]	DotArea	1	159	8.73	213	189.69	274.47	DotArea	1521.1	63.4	565.9	64.2	0.67	1292	.	CrossArea	congruent
sub15	26	CrossArea	1	LEFT	leftdot.PNG	[ 2]	DotArea	1	115	9.06	231	158.95	299.86	DotArea	400.2	63.2	542.5	64	0.62	1325	.	CrossArea	congruent
sub15	27	CrossArea	1	LEFT	leftdot.PNG	[ 2]	DotArea	1	173	9.01	231	158.05	300.35	DotArea	422	63.1	527.2	63.8	0.12	374	.	CrossArea	congruent
sub15	28	CrossArea	1	RIGHT	rightdot.PNG	[ 2]	DotArea	1	160	8.56	214	182.05	277.76	DotArea	1507.3	63.3	560.6	64.2	0.6	238	.	CrossArea	congruent
sub15	29	CrossArea	1	LEFT	leftdot.PNG	[ 2]	DotArea	1	90	7.86	209	182.78	271.76	DotArea	468.5	62.9	545.9	63.9	1.09	22	.	CrossArea	congruent
sub15	31	CrossArea	1	LEFT	leftdot.PNG	[ 2]	DotArea	1	156	9.55	218	195	309.15	DotArea	363.4	63.5	557.6	64.3	0.52	1291	.	CrossArea	congruent
sub15	32	CrossArea	1	LEFT	leftdot.PNG	[ 2]	DotArea	1	174	9.08	213	197.48	299.33	DotArea	411.1	63.3	558.7	64.1	0.3	243	.	CrossArea	congruent
sub15	33	CrossArea	1	RIGHT	rightdot.PNG	[ 2]	DotArea	1	115	9.74	224	187.37	272.07	DotArea	1570	63.6	551.9	64.2	0.68	215	.	CrossArea	congruent
sub15	34	CrossArea	1	RIGHT	rightdot.PNG	[ 2]	DotArea	1	184	8.39	210	190.69	279.65	DotArea	1486.8	63.1	550.4	64	0.65	172	.	CrossArea	congruent
sub15	35	CrossArea	1	LEFT	leftdot.PNG	[ 2]	DotArea	1	145	9.43	211	209.66	314.81	DotArea	391.5	63.4	556.7	64.2	0.12	521	.	CrossArea	congruent
sub15	36	CrossArea	1	RIGHT	rightdot.PNG	[ 2]	DotArea	1	153	8.62	214	183.3	275.67	DotArea	1524.3	63.4	560.5	64.2	0.27	264	.	CrossArea	congruent
sub15	37	CrossArea	1	LEFT	leftdot.PNG	[ 2]	DotArea	1	153	9.04	213	196.53	295.83	DotArea	409.1	63.2	540.2	64	0.19	219	.	CrossArea	congruent
sub15	38	CrossArea	1	LEFT	leftdot.PNG	[ 2]	DotArea	1	172	8.9	214	189.44	297.66	DotArea	417.3	63.2	542.1	64	0.45	173	.	CrossArea	congruent
sub15	39	CrossArea	1	RIGHT	rightdot.PNG	[ 2]	DotArea	1	173	8.82	214	187.71	296.98	DotArea	1534.4	63.3	533.6	64	0.01	499	.	CrossArea	congruent
sub15	40	CrossArea	1	LEFT	leftdot.PNG	[ 2]	DotArea	1	180	8.67	213	188.56	278.38	DotArea	405.8	63.2	544.4	64	0.08	240	.	CrossArea	congruent
sub15	41	CrossArea	1	LEFT	leftdot.PNG	[ 2]	DotArea	1	156	8.85	213	192.5	280.04	DotArea	394.6	63.4	560.8	64.2	0.3	422	.	CrossArea	congruent
sub15	42	CrossArea	1	RIGHT	rightdot.PNG	[ 2]	DotArea	1	208	8.82	216	183.76	271.58	DotArea	1517.7	63.3	545.8	64.1	0.29	308	.	CrossArea	congruent
sub15	43	CrossArea	1	RIGHT	rightdot.PNG	[ 2]	DotArea	1	171	9.4	221	187.99	281.05	DotArea	1513.1	63.3	558.8	64.2	0.43	244	.	CrossArea	congruent
sub15	44	CrossArea	1	LEFT	leftdot.PNG	[ 2]	DotArea	1	187	9.08	216	189.2	302.69	DotArea	411.7	63.1	529	63.9	0.31	273	.	CrossArea	congruent
sub15	45	CrossArea	1	RIGHT	rightdot.PNG	[ 2]	DotArea	1	171	9.13	218	186.37	278.73	DotArea	1540.4	63.4	544.8	64.1	0.13	298	.	CrossArea	congruent
sub15	46	CrossArea	1	RIGHT	rightdot.PNG	[ 2]	DotArea	1	203	8.61	211	191.24	275.84	DotArea	1515.9	63.3	542.8	64	0.31	166	.	CrossArea	congruent
sub15	47	CrossArea	1	LEFT	leftdot.PNG	[ 2]	DotArea	1	213	8.53	231	149.71	290.19	DotArea	433.5	63.1	541.3	63.9	0.16	405	.	CrossArea	congruent
sub15	48	CrossArea	1	RIGHT	rightdot.PNG	[ 2]	DotArea	1	129	9.91	218	202.19	304.79	DotArea	1551	63.5	561	64.3	0.43	1318	.	CrossArea	congruent
sub15	49	CrossArea	1	LEFT	leftdot.PNG	[ 2]	DotArea	1	133	8.81	218	179.76	262.66	DotArea	415.6	63.2	536.8	63.9	0.33	307	.	CrossArea	congruent
sub15	50	CrossArea	1	LEFT	leftdot.PNG	[ 2]	DotArea	1	157	9.97	238	158.18	298.68	DotArea	390.6	63.2	528.8	63.9	0.42	1277	.	CrossArea	congruent
sub15	51	CrossArea	1	RIGHT	rightdot.PNG	[ 2]	DotArea	1	152	9.11	214	193.79	291.14	DotArea	1543.3	63.6	579.2	64.4	0.6	1298	.	CrossArea	congruent
sub15	53	CrossArea	1	LEFT	leftdot.PNG	[ 2]	DotArea	1	157	8.66	229	154.57	279.31	DotArea	411	63.2	552.6	64.1	0.46	1283	.	CrossArea	congruent
sub15	56	CrossArea	1	RIGHT	rightdot.PNG	[ 2]	DotArea	1	102	8.32	214	177.13	270.02	DotArea	1509.8	63.3	553.9	64.1	0.69	876	.	CrossArea	congruent
sub15	57	CrossArea	1	LEFT	leftdot.PNG	[ 2]	DotArea	1	162	8.53	225	160.85	291.92	DotArea	417.2	63.1	528.8	63.9	0.21	975	.	CrossArea	congruent
sub15	59	CrossArea	1	RIGHT	rightdot.PNG	[ 2]	DotArea	1	139	9.03	214	192.23	292.82	DotArea	1546.6	63.4	549.3	64.2	0.19	331	.	CrossArea	congruent
sub15	60	CrossArea	1	LEFT	leftdot.PNG	[ 2]	DotArea	1	146	8.44	228	153.41	290.89	DotArea	453.3	62.9	527.8	63.8	0.4	574	.	CrossArea	congruent
sub15	61	CrossArea	1	LEFT	leftdot.PNG	[ 2]	DotArea	1	177	8.6	229	153.58	315.24	DotArea	444.3	63	530.6	63.8	0.31	345	.	CrossArea	congruent
sub15	62	CrossArea	1	RIGHT	rightdot.PNG	[ 2]	DotArea	1	93	7.41	206	180.67	268.41	.	1434.9	62.8	548.3	63.9	1.04	29	.	CrossArea	congruent
sub15	63	CrossArea	1	RIGHT	rightdot.PNG	[ 2]	DotArea	1	164	8.93	213	194.15	288.54	DotArea	1502	63.1	527.5	63.9	0.55	274	.	CrossArea	congruent
sub15	64	CrossArea	1	LEFT	leftdot.PNG	[ 2]	DotArea	1	177	8.72	228	158.51	283.29	DotArea	425.2	63.1	545.8	64	0.16	1265	.	CrossArea	congruent
sub15	65	CrossArea	1	RIGHT	rightdot.PNG	[ 2]	DotArea	1	101	8.88	228	161.44	230.91	DotArea	1519.3	63.2	538.8	64	0.07	354	.	CrossArea	congruent
sub15	66	CrossArea	1	RIGHT	rightdot.PNG	[ 2]	DotArea	1	208	8.48	214	180.44	267.48	DotArea	1503	63.2	549.7	64	0.4	206	.	CrossArea	congruent
sub15	67	CrossArea	1	LEFT	leftdot.PNG	[ 2]	DotArea	1	103	9.12	224	175.31	275.25	DotArea	416.6	63.2	543.5	64	0.33	213	.	CrossArea	congruent
sub15	68	CrossArea	1	RIGHT	rightdot.PNG	[ 2]	DotArea	1	163	8.33	214	177.26	264.66	DotArea	1498.3	63.2	559	64.1	0.63	188	.	CrossArea	congruent
sub15	69	CrossArea	1	RIGHT	rightdot.PNG	[ 2]	DotArea	1	108	9.67	249	134.33	184.15	DotArea	1570	63.6	562.7	64.3	0.73	285	.	CrossArea	congruent
sub15	70	CrossArea	1	LEFT	leftdot.PNG	[ 2]	DotArea	1	157	9.12	214	194.08	282.29	DotArea	395.1	63.2	532	64	0.07	358	.	CrossArea	congruent
sub15	71	CrossArea	1	LEFT	leftdot.PNG	[ 2]	DotArea	1	159	8.3	228	150.83	310.27	DotArea	465.6	62.9	542.3	63.9	0.6	275	.	CrossArea	congruent
sub15	75	CrossArea	1	LEFT	leftdot.PNG	[ 2]	DotArea	1	102	8.23	232	141.94	267.11	DotArea	466.2	62.9	536.9	63.8	0.69	180	.	CrossArea	congruent
sub16	1	CrossArea	1	LEFT	leftdot.PNG	[ 2]	DotArea	1	128	9.75	214	207.43	326.94	DotArea	332.7	63.7	547.7	64.3	0.66	219	.	CrossArea	congruent
sub16	2	CrossArea	1	LEFT	leftdot.PNG	[ 2]	DotArea	1	98	8.85	214	188.39	317.38	DotArea	392.2	63.3	541.8	64.1	0.15	330	.	CrossArea	congruent
sub16	3	CrossArea	1	RIGHT	rightdot.PNG	[ 2]	DotArea	1	140	9.24	214	196.52	314.04	DotArea	1525.9	63.2	521.8	63.9	0.35	338	.	CrossArea	congruent
sub16	4	CrossArea	1	RIGHT	rightdot.PNG	[ 2]	DotArea	1	106	8.49	210	192.87	284.76	DotArea	1466.6	63	535.7	63.8	0.92	142	.	CrossArea	congruent
sub16	5	CrossArea	1	LEFT	leftdot.PNG	[ 2]	DotArea	1	96	8.36	213	181.67	289.86	DotArea	416.6	63.3	575.7	64.3	0.68	141	.	CrossArea	congruent
sub16	6	CrossArea	1	LEFT	leftdot.PNG	[ 2]	DotArea	1	152	9.01	214	191.68	313.16	DotArea	394.5	63.2	514.9	63.8	0.22	1298	.	CrossArea	congruent
sub16	7	CrossArea	1	LEFT	leftdot.PNG	[ 2]	DotArea	1	154	8.71	211	193.6	306.8	DotArea	389.3	63.2	520.8	63.9	0.41	1082	.	CrossArea	congruent
sub16	8	CrossArea	1	RIGHT	rightdot.PNG	[ 2]	DotArea	1	111	8.12	209	188.91	291.85	DotArea	1472.9	63	527.2	63.8	1.03	152	.	CrossArea	congruent
sub16	9	CrossArea	1	RIGHT	rightdot.PNG	[ 2]	DotArea	1	114	8.8	213	191.31	304.13	DotArea	1482.4	63	513.8	63.7	1.06	145	.	CrossArea	congruent
sub16	10	CrossArea	1	LEFT	leftdot.PNG	[ 2]	DotArea	1	159	7.51	213	163.28	238.84	DotArea	462.3	62.8	511.4	63.6	1.14	298	.	CrossArea	congruent
sub16	11	CrossArea	1	LEFT	leftdot.PNG	[ 2]	DotArea	1	221	9.02	227	166.96	243.39	DotArea	370.8	63.3	505.8	63.8	0.31	829	.	CrossArea	congruent
sub16	12	CrossArea	1	RIGHT	rightdot.PNG	[ 2]	DotArea	1	121	8.89	216	185.24	301.13	DotArea	1481.7	62.9	511.7	63.7	0.96	190	.	CrossArea	congruent
sub16	13	CrossArea	1	LEFT	leftdot.PNG	[ 2]	DotArea	1	167	9.23	213	200.73	311.54	DotArea	374	63.4	536.9	64.1	0.19	926	.	CrossArea	congruent
sub16	14	CrossArea	1	RIGHT	rightdot.PNG	[ 2]	DotArea	1	120	8.47	211	188.12	292.89	DotArea	1479.5	63	534.9	63.9	0.81	145	.	CrossArea	congruent
sub16	15	CrossArea	1	LEFT	leftdot.PNG	[ 2]	DotArea	1	141	9.51	216	198.1	317.94	DotArea	337	63.7	561.7	64.4	0.61	828	.	CrossArea	congruent
sub16	16	CrossArea	1	RIGHT	rightdot.PNG	[ 2]	DotArea	1	132	9.6	214	204.3	317.23	DotArea	1544.9	63.4	529.2	64	0.08	796	.	CrossArea	congruent
sub16	18	CrossArea	1	LEFT	leftdot.PNG	[ 2]	DotArea	1	473	9.33	221	186.62	284.48	DotArea	348.6	63.6	542.5	64.2	0.53	911	.	CrossArea	congruent
sub16	19	CrossArea	1	RIGHT	rightdot.PNG	[ 2]	DotArea	1	112	8.57	213	186.26	286.99	DotArea	1482.6	63.1	557.4	64.1	0.76	146	.	CrossArea	congruent
sub16	20	CrossArea	1	LEFT	leftdot.PNG	[ 2]	DotArea	1	131	9.47	214	201.57	312.95	DotArea	342.2	63.7	563.4	64.4	0.74	244	.	CrossArea	congruent
sub16	21	CrossArea	1	LEFT	leftdot.PNG	[ 2]	DotArea	1	161	8.88	213	193.13	314.39	DotArea	368.7	63.5	561.2	64.3	0.34	1290	.	CrossArea	congruent
sub16	22	CrossArea	1	RIGHT	rightdot.PNG	[ 2]	DotArea	1	139	9.84	218	200.73	315.98	DotArea	1538.2	63.3	522.2	63.9	0.36	1309	.	CrossArea	congruent
sub16	23	CrossArea	1	LEFT	leftdot.PNG	[ 2]	DotArea	1	144	8.85	214	188.36	299.37	DotArea	377.2	63.6	580.8	64.4	0.47	293	.	CrossArea	congruent
sub16	24	CrossArea	1	RIGHT	rightdot.PNG	[ 2]	DotArea	1	116	9.53	216	198.63	295.5	DotArea	1517.4	63.2	535.6	64	0.31	360	.	CrossArea	congruent
sub16	25	CrossArea	1	LEFT	leftdot.PNG	[ 2]	DotArea	1	166	9.53	214	202.68	314.17	.	327.3	63.9	581.9	64.6	0.84	1284	.	CrossArea	congruent
sub16	27	CrossArea	1	RIGHT	rightdot.PNG	[ 2]	DotArea	1	115	9.58	213	208.21	326.09	DotArea	1536.9	63.3	527.8	64	0.28	1336	.	CrossArea	congruent
sub16	28	CrossArea	1	LEFT	leftdot.PNG	[ 2]	DotArea	1	147	9.08	231	159.32	327.31	DotArea	346.5	63.6	557.9	64.3	0.83	1292	.	CrossArea	congruent
sub16	29	CrossArea	1	LEFT	leftdot.PNG	[ 2]	DotArea	1	161	8.8	228	160.02	319.54	DotArea	379.1	63.3	521.1	63.9	0.46	1280	.	CrossArea	congruent
sub16	30	CrossArea	1	RIGHT	rightdot.PNG	[ 2]	DotArea	1	109	9.75	224	187.5	288.78	DotArea	1535.2	63.3	517.8	63.9	0.3	1336	.	CrossArea	congruent
sub16	31	CrossArea	1	LEFT	leftdot.PNG	[ 2]	DotArea	1	106	8.81	213	191.45	308.3	DotArea	360.7	63.7	585.1	64.5	0.65	1345	.	CrossArea	congruent
sub16	33	CrossArea	1	RIGHT	rightdot.PNG	[ 2]	DotArea	1	159	9.45	213	205.43	322.67	DotArea	1523.7	63.3	541.6	64	0.39	1292	.	CrossArea	congruent
sub16	35	CrossArea	1	LEFT	leftdot.PNG	[ 2]	DotArea	1	136	9.64	216	200.9	329.23	DotArea	326.6	63.8	568.8	64.5	1.05	368	.	CrossArea	congruent
sub16	37	CrossArea	1	RIGHT	rightdot.PNG	[ 2]	DotArea	1	149	9.89	213	214.91	334.68	DotArea	1569.2	63.6	544.2	64.2	0.11	1301	.	CrossArea	congruent
sub16	38	CrossArea	1	LEFT	leftdot.PNG	[ 2]	DotArea	1	162	8.92	213	193.98	315.19	DotArea	361.3	63.7	585.6	64.5	0.74	1288	.	CrossArea	congruent
sub16	39	CrossArea	1	RIGHT	rightdot.PNG	[ 2]	DotArea	1	154	10.47	223	205.31	316.17	DotArea	1567.1	63.5	538.7	64.1	0.08	1291	.	CrossArea	congruent
sub16	40	CrossArea	1	LEFT	leftdot.PNG	[ 2]	DotArea	1	100	8.89	214	189.09	290.86	DotArea	362.4	63.6	579.6	64.5	0.59	424	.	CrossArea	congruent
sub16	41	CrossArea	1	LEFT	leftdot.PNG	[ 2]	DotArea	1	174	8.44	227	156.35	312.32	DotArea	402.2	63.3	552.5	64.1	0.3	393	.	CrossArea	congruent
sub16	42	CrossArea	1	RIGHT	rightdot.PNG	[ 2]	DotArea	1	175	9.26	209	215.44	350.16	DotArea	1524.9	63.2	524	63.9	0.47	337	.	CrossArea	congruent
sub16	43	CrossArea	1	RIGHT	rightdot.PNG	[ 2]	DotArea	1	151	10.8	216	225.04	363.05	DotArea	1579.9	63.6	534.9	64.2	0.25	1297	.	CrossArea	congruent
sub16	46	CrossArea	1	LEFT	leftdot.PNG	[ 2]	DotArea	1	89	8.33	210	189.28	307.93	DotArea	412.2	63.3	556.2	64.1	0.34	141	.	CrossArea	congruent
sub16	48	CrossArea	1	RIGHT	rightdot.PNG	[ 2]	DotArea	1	150	10.09	213	219.28	353.04	DotArea	1559.9	63.4	512.6	63.9	0.41	1301	.	CrossArea	congruent
sub16	49	CrossArea	1	LEFT	leftdot.PNG	[ 2]	DotArea	1	147	8.95	229	159.88	327.72	DotArea	359.7	63.6	577.6	64.4	0.94	244	.	CrossArea	congruent
sub16	50	CrossArea	1	LEFT	leftdot.PNG	[ 2]	DotArea	1	140	8.57	228	155.89	306.59	DotArea	409.9	63.3	556.8	64.1	0.21	1301	.	CrossArea	congruent
sub16	51	CrossArea	1	RIGHT	rightdot.PNG	[ 2]	DotArea	1	166	9.26	224	178.06	344.07	DotArea	1489.6	63	511.1	63.7	0.65	1279	.	CrossArea	congruent
sub16	53	CrossArea	1	LEFT	leftdot.PNG	[ 2]	DotArea	1	173	8.35	228	151.88	316.31	DotArea	403.8	63.3	561.8	64.2	0.4	881	.	CrossArea	congruent
sub16	54	CrossArea	1	LEFT	leftdot.PNG	[ 2]	DotArea	1	205	8.07	231	141.5	304.51	DotArea	409.9	63.2	548.7	64.1	0.25	1234	.	CrossArea	congruent
sub16	56	CrossArea	1	RIGHT	rightdot.PNG	[ 2]	DotArea	1	154	8.84	210	201.01	302.05	DotArea	1501.8	63.2	548.7	64	0.43	171	.	CrossArea	congruent
sub16	57	CrossArea	1	LEFT	leftdot.PNG	[ 2]	DotArea	1	144	8.94	213	194.33	317.21	DotArea	374.1	63.6	581.1	64.4	0.44	1306	.	CrossArea	congruent
sub16	58	CrossArea	1	RIGHT	rightdot.PNG	[ 2]	DotArea	1	137	9.34	227	172.92	321.12	DotArea	1487.9	63	524.5	63.8	0.42	319	.	CrossArea	congruent
sub16	59	CrossArea	1	LEFT	leftdot.PNG	[ 2]	DotArea	1	151	8.26	229	147.51	309.79	DotArea	400	63.3	565.7	64.2	0.4	1289	.	CrossArea	congruent
sub16	60	CrossArea	1	LEFT	leftdot.PNG	[ 2]	DotArea	1	170	9.43	231	165.46	349.35	DotArea	342.4	63.6	557.2	64.3	1.03	651	.	CrossArea	congruent
sub16	62	CrossArea	1	LEFT	leftdot.PNG	[ 2]	DotArea	1	97	7.81	211	173.49	291.26	DotArea	424	63	517.8	63.8	0.55	156	.	CrossArea	congruent
sub16	64	CrossArea	1	LEFT	leftdot.PNG	[ 2]	DotArea	1	152	8.67	210	196.97	311.19	DotArea	384.7	63.4	550.4	64.1	0.47	1300	.	CrossArea	congruent
sub16	66	CrossArea	1	LEFT	leftdot.PNG	[ 2]	DotArea	1	144	8.66	227	160.3	327.39	DotArea	353.9	63.6	569.4	64.4	0.96	260	.	CrossArea	congruent
sub16	68	CrossArea	1	RIGHT	rightdot.PNG	[ 2]	DotArea	1	138	9.78	214	208.12	357.19	DotArea	1541.5	63.4	529.3	64	0.59	1312	.	CrossArea	congruent
sub16	69	CrossArea	1	LEFT	leftdot.PNG	[ 2]	DotArea	1	135	8.7	229	155.44	345.26	DotArea	388.8	63.3	543.1	64.1	0.44	365	.	CrossArea	congruent
sub16	70	CrossArea	1	LEFT	leftdot.PNG	[ 2]	DotArea	1	166	9.17	229	163.72	333.72	DotArea	373.7	63.5	574	64.4	0.71	1275	.	CrossArea	congruent
sub16	71	CrossArea	1	RIGHT	rightdot.PNG	[ 2]	DotArea	1	149	10.25	214	217.99	358.13	DotArea	1544.4	63.3	520.3	63.9	0.41	1301	.	CrossArea	congruent
sub16	72	CrossArea	1	RIGHT	rightdot.PNG	[ 2]	DotArea	1	115	9.74	214	207.32	360.25	DotArea	1536.6	63.5	563.7	64.3	0.33	259	.	CrossArea	congruent
sub16	75	CrossArea	1	RIGHT	rightdot.PNG	[ 2]	DotArea	1	147	9.05	211	201.07	343.32	DotArea	1489.3	63	517.2	63.7	0.96	241	.	CrossArea	congruent
sub17	1	CrossArea	1	RIGHT	rightdot.PNG	[ 2]	DotArea	1	176	8.26	210	187.73	306.13	DotArea	1472.9	63	528	63.8	0.87	175	.	CrossArea	congruent
sub17	2	CrossArea	1	LEFT	leftdot.PNG	[ 2]	DotArea	1	191	9.31	211	206.83	331.47	DotArea	377	63.3	514.5	63.9	0.56	1260	.	CrossArea	congruent
sub17	3	CrossArea	1	LEFT	leftdot.PNG	[ 2]	DotArea	1	200	9.04	211	200.86	323.07	DotArea	381.6	63.2	512.3	63.8	0.44	1251	.	CrossArea	congruent
sub17	4	CrossArea	1	LEFT	leftdot.PNG	[ 2]	DotArea	1	183	9.35	216	194.76	308.15	DotArea	370.6	63.3	517.8	63.9	0.36	1266	.	CrossArea	congruent
sub17	5	CrossArea	1	RIGHT	rightdot.PNG	[ 2]	DotArea	1	202	9.51	216	198.17	303.75	DotArea	1546.2	63.4	545.4	64.1	0.27	1248	.	CrossArea	congruent
sub17	6	CrossArea	1	LEFT	leftdot.PNG	[ 2]	DotArea	1	182	9.09	213	197.56	317.18	DotArea	383.5	63.3	519.6	63.9	0.36	1269	.	CrossArea	congruent
sub17	7	CrossArea	1	LEFT	leftdot.PNG	[ 2]	DotArea	1	192	8.92	211	198.16	322.93	DotArea	393.2	63.3	535.8	64	0.26	1260	.	CrossArea	congruent
sub17	8	CrossArea	1	RIGHT	rightdot.PNG	[ 2]	DotArea	1	203	8.91	213	193.69	310.52	DotArea	1522.4	63.3	532.9	64	0.33	1249	.	CrossArea	congruent
sub17	9	CrossArea	1	RIGHT	rightdot.PNG	[ 2]	DotArea	1	256	8.1	211	179.94	279.6	DotArea	1457.9	62.9	535.4	63.8	1.03	496	.	CrossArea	congruent
sub17	10	CrossArea	1	LEFT	leftdot.PNG	[ 2]	DotArea	1	193	8.97	211	199.33	313.44	DotArea	396	63.3	554.2	64.1	0.19	1259	.	CrossArea	congruent
sub17	11	CrossArea	1	LEFT	leftdot.PNG	[ 2]	DotArea	1	194	8.75	213	190.27	311.79	DotArea	397.4	63.3	549.4	64.1	0.09	1256	.	CrossArea	congruent
sub17	12	CrossArea	1	RIGHT	rightdot.PNG	[ 2]	DotArea	1	171	8.89	214	189.25	300.43	DotArea	1491.8	63.1	534.7	63.9	0.51	1278	.	CrossArea	congruent
sub17	13	CrossArea	1	LEFT	leftdot.PNG	[ 2]	DotArea	1	191	8.76	210	199.01	318.4	DotArea	424.1	63.1	536	63.9	0.32	1262	.	CrossArea	congruent
sub17	14	CrossArea	1	RIGHT	rightdot.PNG	[ 2]	DotArea	1	181	8.38	211	186.32	292.85	DotArea	1478.6	63	537.4	63.9	0.75	515	.	CrossArea	congruent
sub17	15	CrossArea	1	RIGHT	rightdot.PNG	[ 2]	DotArea	1	203	9.02	216	187.86	304.98	DotArea	1523.6	63.2	524.4	63.9	0.31	1246	.	CrossArea	congruent
sub17	16	CrossArea	1	LEFT	leftdot.PNG	[ 2]	DotArea	1	179	8.69	228	157.91	311.9	DotArea	418.3	63.2	548.4	64	0.19	1262	.	CrossArea	congruent
sub17	17	CrossArea	1	LEFT	leftdot.PNG	[ 2]	DotArea	1	199	9.35	216	194.81	310.8	DotArea	372.8	63.5	560.2	64.3	0.31	1249	.	CrossArea	congruent
sub17	18	CrossArea	1	RIGHT	rightdot.PNG	[ 2]	DotArea	1	204	9.2	216	191.73	301.97	DotArea	1523.3	63.3	543.6	64.1	0.23	1244	.	CrossArea	congruent
sub17	19	CrossArea	1	RIGHT	rightdot.PNG	[ 2]	DotArea	1	276	8.83	221	176.53	284.23	DotArea	1504.4	63.2	535.6	63.9	0.34	1170	.	CrossArea	congruent
sub17	20	CrossArea	1	LEFT	leftdot.PNG	[ 2]	DotArea	1	204	8.82	210	200.38	305.29	DotArea	413.3	63.2	540.7	64	0.28	1249	.	CrossArea	congruent
sub17	21	CrossArea	1	LEFT	leftdot.PNG	[ 2]	DotArea	1	157	8.55	211	190.07	296.1	DotArea	415.6	63.1	534.4	63.9	0.53	1288	.	CrossArea	congruent
sub17	22	CrossArea	1	RIGHT	rightdot.PNG	[ 2]	DotArea	1	229	8.81	211	195.79	322.7	DotArea	1513.6	63.2	536.3	64	0.23	1223	.	CrossArea	congruent
sub17	23	CrossArea	1	RIGHT	rightdot.PNG	[ 2]	DotArea	1	284	8.19	213	177.94	280.97	DotArea	1465.9	62.8	502.6	63.6	1.05	331	.	CrossArea	congruent
sub17	24	CrossArea	1	LEFT	leftdot.PNG	[ 2]	DotArea	1	157	9.19	214	195.56	305.45	DotArea	379.7	63.4	552.5	64.2	0.17	1293	.	CrossArea	congruent
sub17	25	CrossArea	1	RIGHT	rightdot.PNG	[ 2]	DotArea	1	182	8.9	216	185.49	301.88	DotArea	1507.2	63.2	531	63.9	0.17	1163	.	CrossArea	congruent
sub17	26	CrossArea	1	RIGHT	rightdot.PNG	[ 2]	DotArea	1	181	8.99	213	195.45	326.86	DotArea	1511.6	63.3	551.9	64.1	0.39	1269	.	CrossArea	congruent
sub17	27	CrossArea	1	LEFT	leftdot.PNG	[ 2]	DotArea	1	189	9.38	213	203.86	324.55	DotArea	375.7	63.5	569.9	64.3	0.48	650	.	CrossArea	congruent
sub17	28	CrossArea	1	RIGHT	rightdot.PNG	[ 2]	DotArea	1	185	8.83	213	191.94	309.53	DotArea	1513.1	63.3	555.1	64.1	0.34	1180	.	CrossArea	congruent
sub17	29	CrossArea	1	RIGHT	rightdot.PNG	[ 2]	DotArea	1	180	8.23	213	178.94	270.34	DotArea	1472.4	63	540.9	63.9	0.66	292	.	CrossArea	congruent
sub17	30	CrossArea	1	LEFT	leftdot.PNG	[ 2]	DotArea	1	196	8.63	227	159.73	321.51	DotArea	408.7	63.2	550.8	64.1	0.25	1247	.	CrossArea	congruent
sub17	31	CrossArea	1	RIGHT	rightdot.PNG	[ 2]	DotArea	1	237	8.36	211	185.7	302.91	DotArea	1485.1	63.1	556.2	64.1	0.7	644	.	CrossArea	congruent
sub17	32	CrossArea	1	LEFT	leftdot.PNG	[ 2]	DotArea	1	202	8.43	233	142.92	301.63	DotArea	443.6	63	543.1	63.9	0.36	842	.	CrossArea	congruent
sub17	33	CrossArea	1	RIGHT	rightdot.PNG	[ 2]	DotArea	1	181	8.79	211	195.36	318.63	DotArea	1503.6	63.2	549.9	64.1	0.43	435	.	CrossArea	congruent
sub17	34	CrossArea	1	LEFT	leftdot.PNG	[ 2]	DotArea	1	160	9.44	216	196.71	316.65	DotArea	375.5	63.5	555.4	64.2	0.21	1288	.	CrossArea	congruent
sub17	35	CrossArea	1	RIGHT	rightdot.PNG	[ 2]	DotArea	1	160	9	216	187.55	303.03	DotArea	1523.2	63.3	550.9	64.1	0.25	618	.	CrossArea	congruent
sub17	36	CrossArea	1	LEFT	leftdot.PNG	[ 2]	DotArea	1	162	9.42	216	196.15	297.9	DotArea	353.2	63.6	558.3	64.3	0.61	433	.	CrossArea	congruent
sub17	37	CrossArea	1	LEFT	leftdot.PNG	[ 2]	DotArea	1	260	8.13	228	147.89	312.5	DotArea	452.4	62.9	527.6	63.8	0.3	1181	.	CrossArea	congruent
sub17	38	CrossArea	1	RIGHT	rightdot.PNG	[ 2]	DotArea	1	234	8.69	213	188.81	305.21	DotArea	1509.4	63.3	555.3	64.1	0.26	1217	.	CrossArea	congruent
sub17	39	CrossArea	1	LEFT	leftdot.PNG	[ 2]	DotArea	1	213	8.98	216	187.07	302.26	DotArea	398.3	63.3	550.3	64.1	0.14	1236	.	CrossArea	congruent
sub17	40	CrossArea	1	LEFT	leftdot.PNG	[ 2]	DotArea	1	200	8.8	210	200.07	314.19	DotArea	409.7	63.2	550.8	64.1	0.06	1252	.	CrossArea	congruent
sub17	41	CrossArea	1	RIGHT	rightdot.PNG	[ 2]	DotArea	1	249	8.79	213	191.09	302.03	DotArea	1491.7	63.1	541.8	64	0.33	1202	.	CrossArea	congruent
sub17	42	CrossArea	1	LEFT	leftdot.PNG	[ 2]	DotArea	1	161	8.9	213	193.48	313.88	DotArea	413.7	63.2	548.2	64	0.29	1289	.	CrossArea	congruent
sub17	44	CrossArea	1	LEFT	leftdot.PNG	[ 2]	DotArea	1	163	8.76	228	159.33	307.88	DotArea	407.1	63.2	537.5	64	0.35	914	.	CrossArea	congruent
sub17	45	CrossArea	1	RIGHT	rightdot.PNG	[ 2]	DotArea	1	387	8.05	211	178.96	274.73	DotArea	1468.6	62.9	522.6	63.7	0.78	498	.	CrossArea	congruent
sub17	46	CrossArea	1	LEFT	leftdot.PNG	[ 2]	DotArea	1	179	8.62	229	153.91	314.77	DotArea	414.3	63.2	538.5	64	0.11	647	.	CrossArea	congruent
sub17	48	CrossArea	1	LEFT	leftdot.PNG	[ 2]	DotArea	1	172	9.18	216	191.23	318.88	DotArea	386.3	63.3	542.5	64.1	0.08	560	.	CrossArea	congruent
sub17	50	CrossArea	1	RIGHT	rightdot.PNG	[ 2]	DotArea	1	302	8.17	214	173.86	275.02	DotArea	1474	63.1	549.7	64	0.69	1148	.	CrossArea	congruent
sub17	51	CrossArea	1	RIGHT	rightdot.PNG	[ 2]	DotArea	1	394	8.24	211	183.21	256.9	DotArea	1462	63.1	570.1	64.1	0.8	447	.	CrossArea	congruent
sub17	52	CrossArea	1	LEFT	leftdot.PNG	[ 2]	DotArea	1	185	9.1	214	193.6	313.28	DotArea	403.7	63.4	570.9	64.3	0.38	1264	.	CrossArea	congruent
sub17	53	CrossArea	1	RIGHT	rightdot.PNG	[ 2]	DotArea	1	339	7.77	210	176.55	242.81	DotArea	1447.5	62.8	532.5	63.8	0.9	1113	.	CrossArea	congruent
sub17	55	CrossArea	1	LEFT	leftdot.PNG	[ 2]	DotArea	1	159	9.52	216	198.44	309.6	DotArea	370.9	63.5	551.8	64.2	0.21	835	.	CrossArea	congruent
sub17	56	CrossArea	1	LEFT	leftdot.PNG	[ 2]	DotArea	1	206	9.14	213	198.75	313.64	DotArea	417.3	63.2	542.5	64	0.16	942	.	CrossArea	congruent
sub17	57	CrossArea	1	RIGHT	rightdot.PNG	[ 2]	DotArea	1	253	8.3	223	162.67	251.02	DotArea	1508.2	63.2	550.4	64.1	0.26	1192	.	CrossArea	congruent
sub17	58	CrossArea	1	LEFT	leftdot.PNG	[ 2]	DotArea	1	210	8.34	232	143.82	297.39	DotArea	431.6	63.1	555	64.1	0.31	1228	.	CrossArea	congruent
sub17	59	CrossArea	1	LEFT	leftdot.PNG	[ 2]	DotArea	1	246	9.25	214	196.9	308.37	DotArea	390.6	63.4	554	64.2	0.22	947	.	CrossArea	congruent
sub17	60	CrossArea	1	RIGHT	rightdot.PNG	[ 2]	DotArea	1	203	8.81	214	187.45	301.79	DotArea	1521.8	63.3	555.8	64.2	0.3	926	.	CrossArea	congruent
sub17	61	CrossArea	1	RIGHT	rightdot.PNG	[ 2]	DotArea	1	235	8.14	207	193.74	316.95	DotArea	1472.1	63.1	566.6	64.1	0.82	594	.	CrossArea	congruent
sub17	62	CrossArea	1	LEFT	leftdot.PNG	[ 2]	DotArea	1	335	8.59	214	182.72	276.18	DotArea	425.6	63.2	556.7	64.1	0.52	712	.	CrossArea	congruent
sub17	63	CrossArea	1	LEFT	leftdot.PNG	[ 2]	DotArea	1	184	8.93	232	154.04	316.02	DotArea	395.4	63.4	564.7	64.2	0.54	1158	.	CrossArea	congruent
sub17	64	CrossArea	1	RIGHT	rightdot.PNG	[ 2]	DotArea	1	190	8.47	216	176.36	277.35	DotArea	1488.8	63.2	562.6	64.1	0.73	351	.	CrossArea	congruent
sub17	65	CrossArea	1	RIGHT	rightdot.PNG	[ 2]	DotArea	1	237	8.94	213	194.43	313.6	DotArea	1530.6	63.4	568.8	64.3	0.47	1214	.	CrossArea	congruent
sub17	66	CrossArea	1	LEFT	leftdot.PNG	[ 2]	DotArea	1	194	9.49	214	201.91	314.8	DotArea	351.7	63.7	571.5	64.4	0.67	1256	.	CrossArea	congruent
sub17	67	CrossArea	1	LEFT	leftdot.PNG	[ 2]	DotArea	1	177	9.31	214	198.12	315.03	DotArea	385.9	63.5	570.5	64.3	0.4	1273	.	CrossArea	congruent
sub17	68	CrossArea	1	RIGHT	rightdot.PNG	[ 2]	DotArea	1	156	9.13	214	194.26	328.87	DotArea	1534.2	63.4	543.2	64.1	0.32	1293	.	CrossArea	congruent
sub17	69	CrossArea	1	LEFT	leftdot.PNG	[ 2]	DotArea	1	178	9.43	214	200.67	309.58	DotArea	373	63.5	556.9	64.2	0.28	1271	.	CrossArea	congruent
sub17	70	CrossArea	1	RIGHT	rightdot.PNG	[ 2]	DotArea	1	163	9.23	216	192.24	312.6	DotArea	1547.8	63.4	531	64	0.16	574	.	CrossArea	congruent
sub17	71	CrossArea	1	RIGHT	rightdot.PNG	[ 2]	DotArea	1	172	8.38	209	194.91	319.64	DotArea	1456.7	63	549.3	63.9	1.06	257	.	CrossArea	congruent
sub17	72	CrossArea	1	LEFT	leftdot.PNG	[ 2]	DotArea	1	196	9.28	213	201.75	304.77	DotArea	354.2	63.6	562.1	64.3	0.47	1254	.	CrossArea	congruent
sub17	73	CrossArea	1	LEFT	leftdot.PNG	[ 2]	DotArea	1	176	8.87	235	147.86	317.22	DotArea	412.1	63.3	562.4	64.2	0.41	933	.	CrossArea	congruent
sub17	74	CrossArea	1	RIGHT	rightdot.PNG	[ 2]	DotArea	1	191	9.06	213	197	315.52	DotArea	1538.3	63.5	561.4	64.3	0.29	1101	.	CrossArea	congruent
sub17	75	CrossArea	1	RIGHT	rightdot.PNG	[ 2]	DotArea	1	171	8.1	210	184.02	288.83	DotArea	1452.7	62.9	547.2	63.9	1.12	197	.	CrossArea	congruent
sub19	1	CrossArea	1	RIGHT	rightdot.PNG	[ 2]	DotArea	1	145	8.28	225	156.19	398.29	DotArea	1504.9	63.4	601.8	64.5	0.77	325	.	CrossArea	congruent
sub19	4	CrossArea	1	LEFT	leftdot.PNG	[ 2]	DotArea	1	168	9.16	223	179.56	330.44	DotArea	406.7	63.4	598.7	64.5	0.34	569	.	CrossArea	congruent
sub19	9	CrossArea	1	LEFT	leftdot.PNG	[ 2]	DotArea	1	154	9.28	229	165.8	344.19	.	376.4	63.8	643.6	65	1.03	158	.	CrossArea	congruent
sub19	10	CrossArea	1	RIGHT	rightdot.PNG	[ 2]	DotArea	1	256	9.03	229	161.25	360.84	DotArea	1497.8	63.1	522	63.8	0.64	197	.	CrossArea	congruent
sub19	11	CrossArea	1	RIGHT	rightdot.PNG	[ 2]	DotArea	1	281	9.82	213	213.51	415.69	.	1565.1	64	648.5	65.1	0.52	1009	.	CrossArea	congruent
sub19	12	CrossArea	1	LEFT	leftdot.PNG	[ 2]	DotArea	1	208	9.06	223	177.63	319.33	.	378.9	63.7	620	64.8	0.49	1237	.	CrossArea	congruent
sub19	14	CrossArea	1	LEFT	leftdot.PNG	[ 2]	DotArea	1	168	8.54	207	203.27	291.02	.	405.9	63.6	641.1	64.9	0.86	368	.	CrossArea	congruent
sub19	18	CrossArea	1	LEFT	leftdot.PNG	[ 2]	DotArea	1	305	9.06	232	156.15	256.01	DotArea	362.5	63.6	573.7	64.4	0.77	657	.	CrossArea	congruent
sub19	19	CrossArea	1	RIGHT	rightdot.PNG	[ 2]	DotArea	1	158	9.25	233	156.81	407.61	.	1524.2	63.8	668.5	65.2	0.99	835	.	CrossArea	congruent
sub19	21	CrossArea	1	LEFT	leftdot.PNG	[ 2]	DotArea	1	232	9	213	195.63	318.41	.	377.5	63.7	628	64.9	0.84	1219	.	CrossArea	congruent
sub19	25	CrossArea	1	RIGHT	rightdot.PNG	[ 2]	DotArea	1	220	10.26	218	209.48	385.68	.	1577.2	63.9	619.7	64.9	0.74	534	.	CrossArea	congruent
sub19	26	CrossArea	1	LEFT	leftdot.PNG	[ 2]	DotArea	1	155	8.58	227	158.92	323.8	.	459.4	63.4	640.6	64.8	0.94	252	.	CrossArea	congruent
sub19	27	CrossArea	1	RIGHT	rightdot.PNG	[ 2]	DotArea	1	147	9.58	216	199.64	378.74	.	1589.3	64	620.5	64.9	1.07	998	.	CrossArea	congruent
sub19	34	CrossArea	1	LEFT	leftdot.PNG	[ 2]	DotArea	1	241	8.51	252	113.52	285.77	DotArea	423.8	63.4	597	64.5	0.54	397	.	CrossArea	congruent
sub19	35	CrossArea	1	RIGHT	rightdot.PNG	[ 2]	DotArea	1	210	7.84	231	137.46	335.78	DotArea	1503.8	63.3	579.5	64.3	0.32	256	.	CrossArea	congruent
sub19	36	CrossArea	1	RIGHT	rightdot.PNG	[ 2]	DotArea	1	278	9.66	225	182.22	345.04	DotArea	1554	63.3	508.3	63.9	0.61	1165	.	CrossArea	congruent
sub19	40	CrossArea	1	LEFT	leftdot.PNG	[ 2]	DotArea	1	148	9.7	224	186.48	299.15	.	351.1	63.9	631.9	65	0.79	226	.	CrossArea	congruent
sub19	42	CrossArea	1	RIGHT	rightdot.PNG	[ 2]	DotArea	1	208	9.53	210	216.65	429.63	DotArea	1554	63.7	589.2	64.5	0.3	246	.	CrossArea	congruent
sub19	46	CrossArea	1	RIGHT	rightdot.PNG	[ 2]	DotArea	1	193	9	213	195.57	364.89	DotArea	1526.2	63.3	550.1	64.1	0.51	440	.	CrossArea	congruent
sub19	47	CrossArea	1	RIGHT	rightdot.PNG	[ 2]	DotArea	1	175	9.27	213	201.63	357.77	DotArea	1562.6	63.3	494.2	63.8	0.58	739	.	CrossArea	congruent
sub19	48	CrossArea	1	LEFT	leftdot.PNG	[ 2]	DotArea	1	167	9.61	223	188.52	284.66	DotArea	343.9	63.6	554.1	64.3	0.69	263	.	CrossArea	congruent
sub19	49	CrossArea	1	RIGHT	rightdot.PNG	[ 2]	DotArea	1	290	10.37	232	178.77	321.85	DotArea	1577.6	63.7	567.2	64.4	0.56	420	.	CrossArea	congruent
sub19	51	CrossArea	1	LEFT	leftdot.PNG	[ 2]	DotArea	1	133	9.37	224	180.14	293.82	DotArea	376.1	63.6	593.2	64.5	0.31	377	.	CrossArea	congruent
sub19	53	CrossArea	1	LEFT	leftdot.PNG	[ 2]	DotArea	1	165	9.46	224	181.97	291.32	.	360.3	64.1	690.6	65.5	0.46	993	.	CrossArea	congruent
sub19	54	CrossArea	1	LEFT	leftdot.PNG	[ 2]	DotArea	1	192	9.14	227	169.24	271.45	.	398.6	63.8	665.4	65.1	0.82	419	.	CrossArea	congruent
sub19	58	CrossArea	1	LEFT	leftdot.PNG	[ 2]	DotArea	1	254	8.86	223	173.8	284.31	.	405.4	63.7	653.9	65	0.83	1192	.	CrossArea	congruent
sub19	59	CrossArea	1	LEFT	leftdot.PNG	[ 2]	DotArea	1	227	9.35	243	137.44	298.06	DotArea	405.8	63.2	551.2	64.1	0.39	207	.	CrossArea	congruent
sub19	60	CrossArea	1	RIGHT	rightdot.PNG	[ 2]	DotArea	1	103	9.46	221	189.18	353.39	DotArea	1548.1	63.7	608.2	64.7	0.04	408	.	CrossArea	congruent
sub19	61	CrossArea	1	LEFT	leftdot.PNG	[ 2]	DotArea	1	214	9.17	261	110.51	288.96	DotArea	363.6	63.4	528.2	64	0.4	1199	.	CrossArea	congruent
sub19	67	CrossArea	1	LEFT	leftdot.PNG	[ 2]	DotArea	1	170	8.88	223	174.07	253.9	.	409.2	63.6	626.7	64.8	0.22	1275	.	CrossArea	congruent
sub19	69	CrossArea	1	RIGHT	rightdot.PNG	[ 2]	DotArea	1	179	9.96	224	191.61	308.59	DotArea	1578.8	63.5	505.4	63.9	0.6	748	.	CrossArea	congruent
sub19	70	CrossArea	1	LEFT	leftdot.PNG	[ 2]	DotArea	1	165	8.91	213	193.69	305.69	.	408.6	63.9	704	65.5	0.92	496	.	CrossArea	congruent
sub19	71	CrossArea	1	RIGHT	rightdot.PNG	[ 2]	DotArea	1	164	9.92	210	225.52	388.39	DotArea	1548.1	63.3	517	63.9	0.48	263	.	CrossArea	congruent
sub19	72	CrossArea	1	LEFT	leftdot.PNG	[ 2]	DotArea	1	212	9.96	218	203.24	294.56	DotArea	379.4	63.4	560.7	64.2	0.27	296	.	CrossArea	congruent
sub19	74	CrossArea	1	LEFT	leftdot.PNG	[ 2]	DotArea	1	213	9.29	242	138.69	314.76	.	377.3	63.9	667.7	65.2	0.91	1216	.	CrossArea	congruent
sub2	1	CrossArea	1	LEFT	leftdot.PNG	[ 2]	DotArea	1	350	8.38	218	171.1	256.14	DotArea	438.1	63	531.3	63.9	0.67	186	.	CrossArea	congruent
sub2	2	CrossArea	1	LEFT	leftdot.PNG	[ 2]	DotArea	1	189	8.7	216	181.22	280.38	DotArea	411.7	63.2	544.9	64	0.1	1260	.	CrossArea	congruent
sub2	3	CrossArea	1	RIGHT	rightdot.PNG	[ 2]	DotArea	1	196	9.36	224	180.05	265.04	DotArea	1529.5	63.3	531.7	64	0.26	1248	.	CrossArea	congruent
sub2	4	CrossArea	1	LEFT	leftdot.PNG	[ 2]	DotArea	1	209	8.29	218	169.26	257.72	DotArea	437.6	63	531.5	63.8	0.71	174	.	CrossArea	congruent
sub2	5	CrossArea	1	RIGHT	rightdot.PNG	[ 2]	DotArea	1	217	8.69	218	177.35	257.23	DotArea	1499.5	63.2	560	64.1	0.61	432	.	CrossArea	congruent
sub2	6	CrossArea	1	LEFT	leftdot.PNG	[ 2]	DotArea	1	189	8.96	221	179.11	265.9	DotArea	400.6	63.2	538.3	64	0.15	697	.	CrossArea	congruent
sub2	7	CrossArea	1	LEFT	leftdot.PNG	[ 2]	DotArea	1	192	9.2	221	183.95	278.6	DotArea	384.6	63.3	537.6	64	0.12	1254	.	CrossArea	congruent
sub2	8	CrossArea	1	RIGHT	rightdot.PNG	[ 2]	DotArea	1	164	9.17	224	176.37	269.95	DotArea	1521.7	63.3	541.1	64	0.15	1280	.	CrossArea	congruent
sub2	9	CrossArea	1	LEFT	leftdot.PNG	[ 2]	DotArea	1	158	9.28	227	171.86	260.03	DotArea	378.3	63.3	534	64	0.19	1285	.	CrossArea	congruent
sub2	10	CrossArea	1	RIGHT	rightdot.PNG	[ 2]	DotArea	1	155	8.75	218	178.65	260.53	DotArea	1498.2	63.1	539.5	63.9	0.31	485	.	CrossArea	congruent
sub2	11	CrossArea	1	LEFT	leftdot.PNG	[ 2]	DotArea	1	98	8.83	223	173.14	268.92	DotArea	402.9	63.3	553.4	64.1	0.26	727	.	CrossArea	congruent
sub2	12	CrossArea	1	RIGHT	rightdot.PNG	[ 2]	DotArea	1	166	9.27	224	178.34	263.37	DotArea	1535.7	63.3	539.5	64	0.24	1278	.	CrossArea	congruent
sub2	13	CrossArea	1	RIGHT	rightdot.PNG	[ 2]	DotArea	1	145	8.77	218	178.88	251.71	DotArea	1495.9	63.1	532.6	63.9	0.13	1160	.	CrossArea	congruent
sub2	14	CrossArea	1	LEFT	leftdot.PNG	[ 2]	DotArea	1	164	8.71	218	177.73	270.35	DotArea	407.9	63.2	549.7	64.1	0.1	1014	.	CrossArea	congruent
sub2	15	CrossArea	1	LEFT	leftdot.PNG	[ 2]	DotArea	1	195	8.48	218	173	256.88	DotArea	430.5	63	526.3	63.8	0.39	505	.	CrossArea	congruent
sub2	16	CrossArea	1	RIGHT	rightdot.PNG	[ 2]	DotArea	1	154	9.22	223	180.77	261.07	DotArea	1529.8	63.3	540.7	64	0.22	1292	.	CrossArea	congruent
sub2	17	CrossArea	1	RIGHT	rightdot.PNG	[ 2]	DotArea	1	137	9.03	218	184.29	271.41	DotArea	1500.1	63	508.1	63.7	0.01	1311	.	CrossArea	congruent
sub2	18	CrossArea	1	LEFT	leftdot.PNG	[ 2]	DotArea	1	203	9	221	179.9	275.67	DotArea	397.4	63.2	530.8	63.9	0.03	1243	.	CrossArea	congruent
sub2	19	CrossArea	1	RIGHT	rightdot.PNG	[ 2]	DotArea	1	208	9.09	218	185.47	269.29	DotArea	1518.3	63.2	520.7	63.9	0.19	482	.	CrossArea	congruent
sub2	20	CrossArea	1	LEFT	leftdot.PNG	[ 2]	DotArea	1	138	8.34	214	177.51	266.94	DotArea	423.6	63.1	526.1	63.8	0.51	748	.	CrossArea	congruent
sub2	21	CrossArea	1	RIGHT	rightdot.PNG	[ 2]	DotArea	1	170	8.87	221	177.33	250.6	DotArea	1516.3	63.2	528.3	63.9	0.24	338	.	CrossArea	congruent
sub2	22	CrossArea	1	LEFT	leftdot.PNG	[ 2]	DotArea	1	166	8.84	216	184.25	275.2	DotArea	402.2	63.2	533.9	64	0.08	484	.	CrossArea	congruent
sub2	23	CrossArea	1	RIGHT	rightdot.PNG	[ 2]	DotArea	1	166	8.97	224	172.45	253.81	DotArea	1514.2	63.1	519.8	63.8	0.27	353	.	CrossArea	congruent
sub2	24	CrossArea	1	RIGHT	rightdot.PNG	[ 2]	DotArea	1	188	8.82	221	176.39	254.17	DotArea	1515.3	63.2	536.8	64	0.16	272	.	CrossArea	congruent
sub2	25	CrossArea	1	LEFT	leftdot.PNG	[ 2]	DotArea	1	144	9.06	223	177.64	270.21	DotArea	390.5	63.2	523.4	63.9	0.12	609	.	CrossArea	congruent
sub2	26	CrossArea	1	RIGHT	rightdot.PNG	[ 2]	DotArea	1	159	8.62	218	175.85	248.71	DotArea	1502	63.1	531.4	63.9	0.23	255	.	CrossArea	congruent
sub2	27	CrossArea	1	RIGHT	rightdot.PNG	[ 2]	DotArea	1	110	9.37	229	167.37	228.78	DotArea	1541	63.3	511.8	63.8	0.44	297	.	CrossArea	congruent
sub2	28	CrossArea	1	LEFT	leftdot.PNG	[ 2]	DotArea	1	154	8.45	214	179.78	253.66	DotArea	429.9	63.1	545.7	64	0.18	1296	.	CrossArea	congruent
sub2	29	CrossArea	1	LEFT	leftdot.PNG	[ 2]	DotArea	1	111	9.22	236	151.14	231.76	DotArea	386.1	63.3	528.6	64	0.27	300	.	CrossArea	congruent
sub2	30	CrossArea	1	RIGHT	rightdot.PNG	[ 2]	DotArea	1	110	9.65	225	182.02	268.21	DotArea	1558.6	63.4	527	64	0.27	948	.	CrossArea	congruent
sub2	31	CrossArea	1	RIGHT	rightdot.PNG	[ 2]	DotArea	1	153	8.6	214	183	257.6	DotArea	1485.7	63	525.5	63.8	0.42	326	.	CrossArea	congruent
sub2	32	CrossArea	1	LEFT	leftdot.PNG	[ 2]	DotArea	1	124	9.57	223	187.7	284.59	DotArea	361.3	63.4	519.7	64	0.65	148	.	CrossArea	congruent
sub2	33	CrossArea	1	LEFT	leftdot.PNG	[ 2]	DotArea	1	183	8.65	216	180.17	269.27	DotArea	408.2	63.2	532.2	63.9	0.16	1266	.	CrossArea	congruent
sub2	34	CrossArea	1	RIGHT	rightdot.PNG	[ 2]	DotArea	1	143	9.22	218	188.26	271.37	DotArea	1517.9	63.3	557.7	64.1	0.38	402	.	CrossArea	congruent
sub2	35	CrossArea	1	LEFT	leftdot.PNG	[ 2]	DotArea	1	152	8.69	216	180.96	261.09	DotArea	409.7	63.2	530.9	63.9	0.11	1263	.	CrossArea	congruent
sub2	36	CrossArea	1	RIGHT	rightdot.PNG	[ 2]	DotArea	1	155	9.16	218	187.02	256.51	DotArea	1515.1	63.2	522.5	63.9	0.25	1292	.	CrossArea	congruent
sub2	37	CrossArea	1	LEFT	leftdot.PNG	[ 2]	DotArea	1	148	9.02	221	180.34	269.63	DotArea	406.4	63.2	538	64	0.35	853	.	CrossArea	congruent
sub2	38	CrossArea	1	RIGHT	rightdot.PNG	[ 2]	DotArea	1	163	8.42	216	175.49	253.67	DotArea	1491.6	63.1	532.3	63.9	0.29	273	.	CrossArea	congruent
sub2	39	CrossArea	1	RIGHT	rightdot.PNG	[ 2]	DotArea	1	158	9.02	223	176.78	252.9	DotArea	1530.5	63.3	543.2	64.1	0.31	1024	.	CrossArea	congruent
sub2	40	CrossArea	1	LEFT	leftdot.PNG	[ 2]	DotArea	1	85	7.73	214	164.46	235.31	DotArea	468.6	62.9	548.1	63.9	1.13	152	.	CrossArea	congruent
sub2	41	CrossArea	1	LEFT	leftdot.PNG	[ 2]	DotArea	1	145	8.18	216	170.42	253.79	DotArea	474.6	62.9	536	63.8	1.2	274	.	CrossArea	congruent
sub2	43	CrossArea	1	LEFT	leftdot.PNG	[ 2]	DotArea	1	155	8.62	231	151.31	261.25	DotArea	438.4	63	540.7	63.9	0.5	390	.	CrossArea	congruent
sub2	44	CrossArea	1	RIGHT	rightdot.PNG	[ 2]	DotArea	1	155	8.21	214	174.69	242.83	DotArea	1492.1	63.1	533.4	63.9	0.31	172	.	CrossArea	congruent
sub2	45	CrossArea	1	LEFT	leftdot.PNG	[ 2]	DotArea	1	145	8.84	216	184.22	259.07	DotArea	413.9	63.1	527.6	63.9	0.28	1303	.	CrossArea	congruent
sub2	46	CrossArea	1	LEFT	leftdot.PNG	[ 2]	DotArea	1	196	8.5	214	180.83	245.72	DotArea	434.4	63	520	63.8	0.57	1254	.	CrossArea	congruent
sub2	47	CrossArea	1	RIGHT	rightdot.PNG	[ 2]	DotArea	1	91	9.15	225	172.56	249.67	DotArea	1526.7	63.3	545.8	64.1	0.34	1352	.	CrossArea	congruent
sub2	48	CrossArea	1	LEFT	leftdot.PNG	[ 2]	DotArea	1	161	8.68	218	177.07	260.26	DotArea	432.6	63	532	63.9	0.65	1286	.	CrossArea	congruent
sub2	51	CrossArea	1	LEFT	leftdot.PNG	[ 2]	DotArea	1	145	8.43	216	175.58	255.09	DotArea	443.5	62.9	520.1	63.7	0.73	228	.	CrossArea	congruent
sub2	52	CrossArea	1	RIGHT	rightdot.PNG	[ 2]	DotArea	1	98	9.16	223	179.64	249.86	DotArea	1538.3	63.4	552.6	64.2	0.55	260	.	CrossArea	congruent
sub2	53	CrossArea	1	LEFT	leftdot.PNG	[ 2]	DotArea	1	94	8.36	223	163.82	238.76	DotArea	442.2	63	538.4	63.9	0.62	263	.	CrossArea	congruent
sub2	54	CrossArea	1	RIGHT	rightdot.PNG	[ 2]	DotArea	1	136	9.27	223	181.7	261.53	DotArea	1536.1	63.3	532.1	64	0.35	1309	.	CrossArea	congruent
sub2	55	CrossArea	1	LEFT	leftdot.PNG	[ 2]	DotArea	1	135	8.77	218	178.92	258.64	DotArea	411.9	63.2	544.1	64	0.48	1312	.	CrossArea	congruent
sub2	56	CrossArea	1	LEFT	leftdot.PNG	[ 2]	DotArea	1	141	8.65	223	169.63	247.67	DotArea	423.8	63.1	534.8	63.9	0.46	605	.	CrossArea	congruent
sub2	57	CrossArea	1	RIGHT	rightdot.PNG	[ 2]	DotArea	1	106	9.38	229	167.58	232.46	DotArea	1551.4	63.4	534.2	64	0.23	1334	.	CrossArea	congruent
sub2	58	CrossArea	1	RIGHT	rightdot.PNG	[ 2]	DotArea	1	142	10.04	225	189.47	263.85	.	1601.4	63.6	514.3	64	0.95	102	.	CrossArea	congruent
sub2	59	CrossArea	1	LEFT	leftdot.PNG	[ 2]	DotArea	1	96	8.38	221	167.58	232.71	DotArea	445	63	544.5	63.9	0.72	453	.	CrossArea	congruent
sub2	60	CrossArea	1	LEFT	leftdot.PNG	[ 2]	DotArea	1	161	8.17	216	170.29	237.96	DotArea	460.8	62.9	530.6	63.8	0.69	272	.	CrossArea	congruent
sub2	61	CrossArea	1	RIGHT	rightdot.PNG	[ 2]	DotArea	1	97	8.8	224	169.22	237.43	DotArea	1513.1	63.2	526.5	63.9	0.14	255	.	CrossArea	congruent
sub2	62	CrossArea	1	RIGHT	rightdot.PNG	[ 2]	DotArea	1	143	8.97	223	175.93	250.75	DotArea	1534.8	63.3	545.9	64.1	0.29	1302	.	CrossArea	congruent
sub2	63	CrossArea	1	LEFT	leftdot.PNG	[ 2]	DotArea	1	110	8.23	216	171.49	240.28	DotArea	452.7	63	545	63.9	0.94	167	.	CrossArea	congruent
sub2	64	CrossArea	1	LEFT	leftdot.PNG	[ 2]	DotArea	1	100	8.71	224	167.47	232.27	DotArea	421.4	63.1	541.5	64	0.36	1344	.	CrossArea	congruent
sub2	65	CrossArea	1	RIGHT	rightdot.PNG	[ 2]	DotArea	1	102	8.99	229	160.5	227.91	DotArea	1535.7	63.4	543.5	64.1	0.56	321	.	CrossArea	congruent
sub2	66	CrossArea	1	LEFT	leftdot.PNG	[ 2]	DotArea	1	143	8.52	214	181.25	262.23	DotArea	453.4	63	540.8	63.9	0.9	1307	.	CrossArea	congruent
sub2	67	CrossArea	1	RIGHT	rightdot.PNG	[ 2]	DotArea	1	160	8.74	221	174.78	249.35	DotArea	1517.3	63.1	514.3	63.8	0.33	1286	.	CrossArea	congruent
sub2	68	CrossArea	1	LEFT	leftdot.PNG	[ 2]	DotArea	1	174	8.26	216	172.03	250.02	DotArea	467.4	62.9	538.7	63.8	1.21	195	.	CrossArea	congruent
sub2	69	CrossArea	1	RIGHT	rightdot.PNG	[ 2]	DotArea	1	96	9.1	225	171.61	240.31	DotArea	1533.4	63.3	544.9	64.1	0.24	1348	.	CrossArea	congruent
sub2	71	CrossArea	1	LEFT	leftdot.PNG	[ 2]	DotArea	1	151	8.87	223	174.02	244.31	DotArea	416.2	63.1	524.7	63.8	0.41	1294	.	CrossArea	congruent
sub2	72	CrossArea	1	LEFT	leftdot.PNG	[ 2]	DotArea	1	143	9.35	225	176.37	256.85	DotArea	400.3	63.2	520.5	63.9	0.16	356	.	CrossArea	congruent
sub2	73	CrossArea	1	RIGHT	rightdot.PNG	[ 2]	DotArea	1	85	8.35	224	160.53	218.96	DotArea	1504.1	63.1	534.1	63.9	0.22	166	.	CrossArea	congruent
sub2	74	CrossArea	1	RIGHT	rightdot.PNG	[ 2]	DotArea	1	175	8.16	216	170.01	237.28	DotArea	1461.9	62.9	513.2	63.7	0.92	147	.	CrossArea	congruent
sub2	75	CrossArea	1	LEFT	leftdot.PNG	[ 2]	DotArea	1	123	8.84	221	176.87	256.59	DotArea	415.2	63.1	526.9	63.9	0.36	295	.	CrossArea	congruent
sub20	1	CrossArea	1	LEFT	leftdot.PNG	[ 2]	DotArea	1	187	8.98	218	183.2	288.47	DotArea	387.9	63.3	529.3	64	0.06	300	.	CrossArea	congruent
sub20	3	CrossArea	1	LEFT	leftdot.PNG	[ 2]	DotArea	1	152	9.77	218	199.41	312.28	.	351.5	63.9	625.9	64.9	0.52	590	.	CrossArea	congruent
sub20	9	CrossArea	1	RIGHT	rightdot.PNG	[ 2]	DotArea	1	167	9.2	221	183.92	275.86	.	1542.6	63.8	631	64.9	0.86	1279	.	CrossArea	congruent
sub20	10	CrossArea	1	LEFT	leftdot.PNG	[ 2]	DotArea	1	207	8.34	216	173.66	255.81	.	439.4	63.6	667.4	65.1	1.14	162	.	CrossArea	congruent
sub20	11	CrossArea	1	RIGHT	rightdot.PNG	[ 2]	DotArea	1	145	9.31	225	175.71	276.37	.	1555.3	63.8	631.8	64.9	0.59	1144	.	CrossArea	congruent
sub20	16	CrossArea	1	LEFT	leftdot.PNG	[ 2]	DotArea	1	101	9.37	224	180.13	283.24	DotArea	403.2	63.4	586.3	64.4	0.55	878	.	CrossArea	congruent
sub20	17	CrossArea	1	LEFT	leftdot.PNG	[ 2]	DotArea	1	223	9.48	221	189.69	293.73	DotArea	407.1	63.3	570.3	64.3	0.41	119	.	CrossArea	congruent
sub20	26	CrossArea	1	LEFT	leftdot.PNG	[ 2]	DotArea	1	118	9.34	218	190.61	268.97	DotArea	401.3	63.4	570.4	64.3	1.15	477	.	CrossArea	congruent
sub20	27	CrossArea	1	LEFT	leftdot.PNG	[ 2]	DotArea	1	210	9.49	221	189.8	273.48	DotArea	392	63.3	537.5	64	1.09	1237	.	CrossArea	congruent
sub20	30	CrossArea	1	RIGHT	rightdot.PNG	[ 2]	DotArea	1	103	8.32	218	169.87	249.56	DotArea	1505.8	63.3	575.2	64.3	0.42	96	.	CrossArea	congruent
sub20	31	CrossArea	1	LEFT	leftdot.PNG	[ 2]	DotArea	1	213	9.1	221	181.91	264.97	DotArea	394.5	63.3	553.7	64.1	0.75	179	.	CrossArea	congruent
sub20	33	CrossArea	1	RIGHT	rightdot.PNG	[ 2]	DotArea	1	191	8.68	216	180.83	282.01	DotArea	1518.1	63.4	564.2	64.2	0.37	185	.	CrossArea	congruent
sub20	34	CrossArea	1	LEFT	leftdot.PNG	[ 2]	DotArea	1	161	9.1	221	182.01	279.36	DotArea	377.5	63.6	596.6	64.6	0.65	397	.	CrossArea	congruent
sub20	37	CrossArea	1	RIGHT	rightdot.PNG	[ 2]	DotArea	1	161	8.62	218	175.89	284.79	DotArea	1516.3	63.5	598.3	64.5	0.48	1287	.	CrossArea	congruent
sub20	40	CrossArea	1	LEFT	leftdot.PNG	[ 2]	DotArea	1	169	9.59	216	199.81	297.97	DotArea	374.5	63.4	533.9	64	0.79	205	.	CrossArea	congruent
sub20	42	CrossArea	1	RIGHT	rightdot.PNG	[ 2]	DotArea	1	219	8.69	221	173.83	283.3	DotArea	1512.5	63.4	588.8	64.4	0.6	1227	.	CrossArea	congruent
sub20	43	CrossArea	1	LEFT	leftdot.PNG	[ 2]	DotArea	1	231	9.46	213	205.63	308.16	DotArea	387.8	63.6	599.4	64.6	0.57	1219	.	CrossArea	congruent
sub20	48	CrossArea	1	RIGHT	rightdot.PNG	[ 2]	DotArea	1	134	9.01	223	176.69	281.73	DotArea	1566.1	63.6	550.5	64.2	0.6	665	.	CrossArea	congruent
sub20	49	CrossArea	1	LEFT	leftdot.PNG	[ 2]	DotArea	1	125	10.08	225	190.22	314.48	.	351.6	63.9	621.6	64.9	1.14	1153	.	CrossArea	congruent
sub20	52	CrossArea	1	LEFT	leftdot.PNG	[ 2]	DotArea	1	154	9.49	218	193.74	279	DotArea	381.9	63.5	585.3	64.4	1.11	972	.	CrossArea	congruent
sub20	53	CrossArea	1	LEFT	leftdot.PNG	[ 2]	DotArea	1	194	9.75	221	194.95	300.27	DotArea	382.2	63.4	565.9	64.3	0.71	1252	.	CrossArea	congruent
sub20	57	CrossArea	1	LEFT	leftdot.PNG	[ 2]	DotArea	1	210	9.57	218	195.26	286.72	DotArea	393.7	63.1	495.9	63.7	1.14	119	.	CrossArea	congruent
sub20	58	CrossArea	1	RIGHT	rightdot.PNG	[ 2]	DotArea	1	166	8.41	221	168.27	242.93	DotArea	1505.3	63.2	545.1	64	0.44	1281	.	CrossArea	congruent
sub20	59	CrossArea	1	RIGHT	rightdot.PNG	[ 2]	DotArea	1	145	8.53	224	163.99	246.07	.	1515.4	63.7	643.4	64.9	1.09	1299	.	CrossArea	congruent
sub20	61	CrossArea	1	RIGHT	rightdot.PNG	[ 2]	DotArea	1	137	9.21	221	184.14	278.43	DotArea	1553.3	63.3	512	63.9	0.39	1309	.	CrossArea	congruent
sub20	64	CrossArea	1	RIGHT	rightdot.PNG	[ 2]	DotArea	1	156	8.47	223	166.09	241.32	.	1517.4	63.7	645.2	64.9	1.05	224	.	CrossArea	congruent
sub20	65	CrossArea	1	RIGHT	rightdot.PNG	[ 2]	DotArea	1	200	7.92	221	158.34	226.72	.	1479.3	63.4	615.3	64.6	0.82	179	.	CrossArea	congruent
sub23	1	CrossArea	1	LEFT	leftdot.PNG	[ 2]	DotArea	1	178	8.49	209	197.5	319.97	DotArea	464.1	63	564.7	64.1	1.2	179	.	CrossArea	congruent
sub23	2	CrossArea	1	RIGHT	rightdot.PNG	[ 2]	DotArea	1	138	8.92	213	193.88	290.11	DotArea	1527.5	63.4	562.4	64.2	0.22	1313	.	CrossArea	congruent
sub23	3	CrossArea	1	LEFT	leftdot.PNG	[ 2]	DotArea	1	149	8.43	207	200.67	300.11	DotArea	441.5	63.2	578.7	64.3	0.41	1305	.	CrossArea	congruent
sub23	4	CrossArea	1	RIGHT	rightdot.PNG	[ 2]	DotArea	1	150	8.16	210	185.4	272.95	DotArea	1480.2	63.1	543.5	63.9	0.62	238	.	CrossArea	congruent
sub23	5	CrossArea	1	LEFT	leftdot.PNG	[ 2]	DotArea	1	139	7.89	206	192.34	310.79	DotArea	464.6	62.8	522.4	63.7	1.21	139	.	CrossArea	congruent
sub23	6	CrossArea	1	LEFT	leftdot.PNG	[ 2]	DotArea	1	146	8.57	206	209.02	344.43	DotArea	424.9	63.2	549	64	0.42	623	.	CrossArea	congruent
sub23	7	CrossArea	1	RIGHT	rightdot.PNG	[ 2]	DotArea	1	148	8.53	216	177.78	255.23	DotArea	1490	63.1	533.7	63.9	0.59	239	.	CrossArea	congruent
sub23	9	CrossArea	1	LEFT	leftdot.PNG	[ 2]	DotArea	1	177	8.79	209	204.3	313.86	DotArea	425.2	63.1	531.3	63.9	0.38	579	.	CrossArea	congruent
sub23	10	CrossArea	1	RIGHT	rightdot.PNG	[ 2]	DotArea	1	173	8.64	213	187.78	273.27	DotArea	1487.6	63.1	537	63.9	0.47	297	.	CrossArea	congruent
sub23	11	CrossArea	1	RIGHT	rightdot.PNG	[ 2]	DotArea	1	175	8.63	211	191.7	279.95	DotArea	1486.3	63.1	534.2	63.9	0.5	207	.	CrossArea	congruent
sub23	12	CrossArea	1	LEFT	leftdot.PNG	[ 2]	DotArea	1	144	8.55	207	203.57	303.97	DotArea	429	63.2	556.7	64.1	0.49	317	.	CrossArea	congruent
sub23	14	CrossArea	1	RIGHT	rightdot.PNG	[ 2]	DotArea	1	177	8.38	211	186.21	260.82	DotArea	1474.7	62.9	515.2	63.7	0.72	184	.	CrossArea	congruent
sub23	15	CrossArea	1	LEFT	leftdot.PNG	[ 2]	DotArea	1	165	7.97	204	199.17	306.85	DotArea	459	63	543.7	63.9	1.03	232	.	CrossArea	congruent
sub23	16	CrossArea	1	RIGHT	rightdot.PNG	[ 2]	DotArea	1	154	8.94	214	190.13	284.58	DotArea	1527.9	63.3	549.5	64.1	0.23	1295	.	CrossArea	congruent
sub23	17	CrossArea	1	LEFT	leftdot.PNG	[ 2]	DotArea	1	195	8.73	209	203.05	308.03	DotArea	457.7	63	551.1	64	1	193	.	CrossArea	congruent
sub23	19	CrossArea	1	RIGHT	rightdot.PNG	[ 2]	DotArea	1	157	8.53	211	189.64	276.72	DotArea	1492.5	63.1	545.8	64	0.45	240	.	CrossArea	congruent
sub23	20	CrossArea	1	RIGHT	rightdot.PNG	[ 2]	DotArea	1	261	8.35	211	185.48	263.72	DotArea	1478.6	63	531	63.8	0.73	195	.	CrossArea	congruent
sub23	22	CrossArea	1	LEFT	leftdot.PNG	[ 2]	DotArea	1	203	8.2	209	190.76	283.26	DotArea	448.8	63	536.2	63.9	0.59	450	.	CrossArea	congruent
sub23	23	CrossArea	1	RIGHT	rightdot.PNG	[ 2]	DotArea	1	279	9.46	225	178.45	243.35	DotArea	1559.3	63.5	549.5	64.2	0.47	1101	.	CrossArea	congruent
sub23	24	CrossArea	1	LEFT	leftdot.PNG	[ 2]	DotArea	1	256	8.62	213	187.44	277.94	DotArea	435.2	63.1	549.8	64	0.66	246	.	CrossArea	congruent
sub23	26	CrossArea	1	RIGHT	rightdot.PNG	[ 2]	DotArea	1	148	8.89	216	185.27	267.62	DotArea	1511.3	63.2	545.9	64	0.1	1300	.	CrossArea	congruent
sub23	27	CrossArea	1	RIGHT	rightdot.PNG	[ 2]	DotArea	1	233	9.18	213	199.63	287.6	DotArea	1529.2	63.3	530.2	64	0.16	1218	.	CrossArea	congruent
sub23	28	CrossArea	1	LEFT	leftdot.PNG	[ 2]	DotArea	1	192	8.4	209	195.32	291.18	DotArea	448.7	63.1	572.1	64.2	0.63	1262	.	CrossArea	congruent
sub23	29	CrossArea	1	LEFT	leftdot.PNG	[ 2]	DotArea	1	229	8.81	210	200.34	307.26	DotArea	426.6	63.2	558.8	64.1	0.31	1224	.	CrossArea	congruent
sub23	30	CrossArea	1	RIGHT	rightdot.PNG	[ 2]	DotArea	1	272	9.73	218	198.59	289.78	DotArea	1561.3	63.4	516.6	63.9	0.69	1176	.	CrossArea	congruent
sub23	31	CrossArea	1	RIGHT	rightdot.PNG	[ 2]	DotArea	1	382	8.64	216	180.01	258.92	DotArea	1487	63	516.2	63.7	0.7	1066	.	CrossArea	congruent
sub23	32	CrossArea	1	LEFT	leftdot.PNG	[ 2]	DotArea	1	271	8.31	209	193.36	275.87	DotArea	430.6	63.1	547.6	64	0.5	1182	.	CrossArea	congruent
sub23	33	CrossArea	1	LEFT	leftdot.PNG	[ 2]	DotArea	1	253	8.11	206	197.81	295.92	DotArea	462.9	63	549.7	63.9	0.83	1202	.	CrossArea	congruent
sub23	34	CrossArea	1	RIGHT	rightdot.PNG	[ 2]	DotArea	1	214	8.57	213	186.3	266.31	DotArea	1523.1	63.2	530.7	63.9	0.11	1236	.	CrossArea	congruent
sub23	35	CrossArea	1	RIGHT	rightdot.PNG	[ 2]	DotArea	1	230	8.52	214	181.19	265.14	DotArea	1492.1	63	521.3	63.8	0.49	239	.	CrossArea	congruent
sub23	36	CrossArea	1	LEFT	leftdot.PNG	[ 2]	DotArea	1	148	8.37	209	194.58	291.67	DotArea	440.6	63.1	558.1	64.1	0.69	190	.	CrossArea	congruent
sub23	38	CrossArea	1	RIGHT	rightdot.PNG	[ 2]	DotArea	1	252	8.82	211	195.94	302.83	DotArea	1521.5	63.1	510.6	63.8	0.23	1126	.	CrossArea	congruent
sub23	39	CrossArea	1	LEFT	leftdot.PNG	[ 2]	DotArea	1	199	8.87	210	201.5	305.73	DotArea	426.4	63.2	551.9	64	0.42	337	.	CrossArea	congruent
sub23	40	CrossArea	1	LEFT	leftdot.PNG	[ 2]	DotArea	1	358	8.3	216	172.9	283.89	DotArea	434	63.2	559.5	64.1	0.67	197	.	CrossArea	congruent
sub23	41	CrossArea	1	RIGHT	rightdot.PNG	[ 2]	DotArea	1	178	8.04	209	186.91	261.94	DotArea	1489.4	63	527.1	63.8	0.32	250	.	CrossArea	congruent
sub23	42	CrossArea	1	RIGHT	rightdot.PNG	[ 2]	DotArea	1	594	8.43	210	191.58	283.01	DotArea	1460.8	62.8	513.1	63.6	1.02	318	.	CrossArea	congruent
sub23	43	CrossArea	1	LEFT	leftdot.PNG	[ 2]	DotArea	1	264	8.34	211	185.33	279.9	DotArea	425.2	63.2	549.6	64	0.5	1187	.	CrossArea	congruent
sub23	45	CrossArea	1	LEFT	leftdot.PNG	[ 2]	DotArea	1	357	8.01	202	205.3	292.6	DotArea	460.8	63	551	64	0.62	1100	.	CrossArea	congruent
sub23	46	CrossArea	1	LEFT	leftdot.PNG	[ 2]	DotArea	1	443	7.96	207	189.5	302.16	DotArea	416.4	63.2	554.5	64.1	0.17	1012	.	CrossArea	congruent
sub23	47	CrossArea	1	RIGHT	rightdot.PNG	[ 2]	DotArea	1	221	9.03	216	188.04	265.15	DotArea	1530.2	63.1	494.8	63.7	0.5	1143	.	CrossArea	congruent
sub23	48	CrossArea	1	LEFT	leftdot.PNG	[ 2]	DotArea	1	370	8.96	209	208.35	301.39	DotArea	422.9	63.1	543.4	64	0.06	1084	.	CrossArea	congruent
sub23	49	CrossArea	1	RIGHT	rightdot.PNG	[ 2]	DotArea	1	747	10.6	225	199.92	330.01	DotArea	1570.5	63.5	526.2	64	0.39	696	.	CrossArea	congruent
sub23	50	CrossArea	1	LEFT	leftdot.PNG	[ 2]	DotArea	1	418	8.55	211	189.93	304.86	DotArea	450.7	63.1	562.2	64.1	0.61	1033	.	CrossArea	congruent
sub23	52	CrossArea	1	RIGHT	rightdot.PNG	[ 2]	DotArea	1	194	8.05	223	157.79	214.99	DotArea	1511	63.2	538	64	0.15	1251	.	CrossArea	congruent
sub23	53	CrossArea	1	RIGHT	rightdot.PNG	[ 2]	DotArea	1	221	8.74	216	182.05	262.45	DotArea	1515.8	63.2	538.4	64	0.21	457	.	CrossArea	congruent
sub23	54	CrossArea	1	LEFT	leftdot.PNG	[ 2]	DotArea	1	188	9.04	210	205.5	312.73	DotArea	424.9	63.2	550.8	64	0.42	489	.	CrossArea	congruent
sub23	55	CrossArea	1	LEFT	leftdot.PNG	[ 2]	DotArea	1	183	8.42	210	191.35	287.08	DotArea	466.1	62.9	540.6	63.9	1.18	219	.	CrossArea	congruent
sub23	56	CrossArea	1	RIGHT	rightdot.PNG	[ 2]	DotArea	1	166	8.88	213	193.03	274.1	DotArea	1515.6	63.1	504.6	63.7	0.43	1285	.	CrossArea	congruent
sub23	58	CrossArea	1	RIGHT	rightdot.PNG	[ 2]	DotArea	1	243	8.81	216	183.5	264.58	DotArea	1517	63.2	540.5	64	0.07	1206	.	CrossArea	congruent
sub23	59	CrossArea	1	RIGHT	rightdot.PNG	[ 2]	DotArea	1	305	8.19	213	178.04	259.17	DotArea	1485	62.9	503.6	63.6	0.67	163	.	CrossArea	congruent
sub23	60	CrossArea	1	LEFT	leftdot.PNG	[ 2]	DotArea	1	240	9.18	209	213.48	305.75	DotArea	453	63	554.4	64	0.57	1214	.	CrossArea	congruent
sub23	61	CrossArea	1	RIGHT	rightdot.PNG	[ 2]	DotArea	1	255	9.08	218	185.4	264.07	DotArea	1527.2	63.2	528.3	63.9	0.32	1192	.	CrossArea	congruent
sub23	63	CrossArea	1	LEFT	leftdot.PNG	[ 2]	DotArea	1	249	8.09	207	192.71	279.17	DotArea	477.4	62.8	527.3	63.7	1.14	315	.	CrossArea	congruent
sub23	64	CrossArea	1	RIGHT	rightdot.PNG	[ 2]	DotArea	1	275	9.23	223	180.97	268.99	DotArea	1556.8	63.4	516.7	63.9	0.53	430	.	CrossArea	congruent
sub23	65	CrossArea	1	RIGHT	rightdot.PNG	[ 2]	DotArea	1	278	8.86	216	184.63	265.37	DotArea	1519.2	63.1	500.7	63.7	0.5	193	.	CrossArea	congruent
sub23	66	CrossArea	1	LEFT	leftdot.PNG	[ 2]	DotArea	1	193	8.26	210	187.67	283.09	DotArea	449	63	548.8	64	0.83	135	.	CrossArea	congruent
sub23	67	CrossArea	1	LEFT	leftdot.PNG	[ 2]	DotArea	1	265	8.62	211	191.58	290.52	DotArea	445.3	63.1	563.2	64.1	0.71	282	.	CrossArea	congruent
sub23	69	CrossArea	1	LEFT	leftdot.PNG	[ 2]	DotArea	1	159	8.77	210	199.38	301.41	DotArea	433.8	63.2	570.6	64.2	0.62	396	.	CrossArea	congruent
sub23	70	CrossArea	1	RIGHT	rightdot.PNG	[ 2]	DotArea	1	174	8.7	213	189.2	268.72	DotArea	1504.6	63.1	519.2	63.8	0.2	247	.	CrossArea	congruent
sub23	71	CrossArea	1	LEFT	leftdot.PNG	[ 2]	DotArea	1	241	8.7	209	202.37	306.74	DotArea	438	63.1	563.1	64.1	0.41	856	.	CrossArea	congruent
sub23	72	CrossArea	1	RIGHT	rightdot.PNG	[ 2]	DotArea	1	177	9.37	218	191.22	276.46	DotArea	1560.3	63.4	516.7	63.9	0.51	1271	.	CrossArea	congruent
sub23	73	CrossArea	1	RIGHT	rightdot.PNG	[ 2]	DotArea	1	213	8.85	214	188.36	268.36	DotArea	1529.8	63.2	506.7	63.8	0.47	244	.	CrossArea	congruent
sub23	74	CrossArea	1	LEFT	leftdot.PNG	[ 2]	DotArea	1	203	7.84	204	196.09	282.87	.	481	62.9	550.2	63.9	0.93	520	.	CrossArea	congruent
sub23	75	CrossArea	1	RIGHT	rightdot.PNG	[ 2]	DotArea	1	200	8.25	216	171.83	231.09	DotArea	1493.4	63.1	539.8	63.9	0.29	220	.	CrossArea	congruent
sub24	1	CrossArea	1	LEFT	leftdot.PNG	[ 2]	DotArea	1	143	9.01	214	191.61	284.68	DotArea	392.5	63	470.9	63.5	0.94	1294	.	CrossArea	congruent
sub24	2	CrossArea	1	LEFT	leftdot.PNG	[ 2]	DotArea	1	135	8.06	225	152.08	267.64	DotArea	434.7	62.8	475	63.4	1.01	499	.	CrossArea	congruent
sub24	4	CrossArea	1	RIGHT	rightdot.PNG	[ 2]	DotArea	1	339	9.53	218	194.46	292.17	DotArea	1541.5	63.4	546.3	64.1	0.19	535	.	CrossArea	congruent
sub24	5	CrossArea	1	LEFT	leftdot.PNG	[ 2]	DotArea	1	137	8.82	213	191.74	281.81	DotArea	401.6	63	480.2	63.5	0.94	519	.	CrossArea	congruent
sub24	6	CrossArea	1	RIGHT	rightdot.PNG	[ 2]	DotArea	1	232	8.77	214	186.68	287.06	DotArea	1511.9	63.3	563.9	64.2	0.37	281	.	CrossArea	congruent
sub24	7	CrossArea	1	LEFT	leftdot.PNG	[ 2]	DotArea	1	148	8.66	216	180.37	259.16	DotArea	401.6	63.1	492.7	63.6	0.85	322	.	CrossArea	congruent
sub24	9	CrossArea	1	RIGHT	rightdot.PNG	[ 2]	DotArea	1	230	8.83	216	183.93	267.83	DotArea	1510.8	63.4	578.5	64.3	0.72	473	.	CrossArea	congruent
sub24	10	CrossArea	1	LEFT	leftdot.PNG	[ 2]	DotArea	1	163	8.88	213	192.99	288.5	DotArea	406.5	63.1	518.8	63.8	0.45	185	.	CrossArea	congruent
sub24	11	CrossArea	1	LEFT	leftdot.PNG	[ 2]	DotArea	1	143	8.99	213	195.36	280.53	DotArea	376.8	63.3	508.7	63.8	0.75	254	.	CrossArea	congruent
sub24	12	CrossArea	1	RIGHT	rightdot.PNG	[ 2]	DotArea	1	189	8.64	213	187.93	276.49	DotArea	1498.7	63.3	587.4	64.4	0.75	174	.	CrossArea	congruent
sub24	13	CrossArea	1	RIGHT	rightdot.PNG	[ 2]	DotArea	1	205	8.64	210	196.4	292.07	DotArea	1496.6	63.3	587.9	64.4	0.94	428	.	CrossArea	congruent
sub24	14	CrossArea	1	LEFT	leftdot.PNG	[ 2]	DotArea	1	148	8.01	211	178.06	275.48	DotArea	421.4	63.1	542.8	64	0.42	154	.	CrossArea	congruent
sub24	15	CrossArea	1	LEFT	leftdot.PNG	[ 2]	DotArea	1	166	9.07	218	185.1	294.35	DotArea	412.9	63.2	534.5	63.9	0.42	241	.	CrossArea	congruent
sub24	16	CrossArea	1	RIGHT	rightdot.PNG	[ 2]	DotArea	1	146	8.73	221	174.52	255.61	DotArea	1510.6	63.4	580.3	64.3	0.65	206	.	CrossArea	congruent
sub24	17	CrossArea	1	RIGHT	rightdot.PNG	[ 2]	DotArea	1	223	10.3	221	205.98	297.24	DotArea	1568.1	63.7	584.4	64.5	0.67	539	.	CrossArea	congruent
sub24	18	CrossArea	1	LEFT	leftdot.PNG	[ 2]	DotArea	1	144	8.3	213	180.39	279.27	DotArea	400.2	63.3	552.6	64.1	0.15	183	.	CrossArea	congruent
sub24	19	CrossArea	1	LEFT	leftdot.PNG	[ 2]	DotArea	1	154	9.93	223	194.7	292.72	DotArea	326.6	63.7	543	64.3	1.06	174	.	CrossArea	congruent
sub24	20	CrossArea	1	RIGHT	rightdot.PNG	[ 2]	DotArea	1	129	8.6	213	187.06	299.63	DotArea	1474.6	63.2	576.2	64.2	1.03	148	.	CrossArea	congruent
sub24	22	CrossArea	1	RIGHT	rightdot.PNG	[ 2]	DotArea	1	153	8.88	218	181.31	284.71	DotArea	1527.2	63.4	573.9	64.3	0.55	1296	.	CrossArea	congruent
sub24	23	CrossArea	1	LEFT	leftdot.PNG	[ 2]	DotArea	1	164	8.63	214	183.69	281.62	DotArea	408.1	63.1	521.6	63.8	0.43	210	.	CrossArea	congruent
sub24	24	CrossArea	1	RIGHT	rightdot.PNG	[ 2]	DotArea	1	164	10.39	227	192.47	282.83	DotArea	1571.4	63.8	593.4	64.6	1.01	171	.	CrossArea	congruent
sub24	26	CrossArea	1	LEFT	leftdot.PNG	[ 2]	DotArea	1	205	9.99	221	199.89	312.9	DotArea	369.4	63.5	562.8	64.3	0.41	753	.	CrossArea	congruent
sub24	29	CrossArea	1	LEFT	leftdot.PNG	[ 2]	DotArea	1	105	8.32	211	184.93	273.77	DotArea	390.1	63.3	544.7	64.1	0.09	299	.	CrossArea	congruent
sub24	30	CrossArea	1	RIGHT	rightdot.PNG	[ 2]	DotArea	1	162	9.74	216	202.89	318.85	DotArea	1546.8	63.7	610.2	64.7	0.98	253	.	CrossArea	congruent
sub24	31	CrossArea	1	LEFT	leftdot.PNG	[ 2]	DotArea	1	139	8.99	218	183.54	285.36	DotArea	351.1	63.5	536.7	64.1	0.76	595	.	CrossArea	congruent
sub24	32	CrossArea	1	RIGHT	rightdot.PNG	[ 2]	DotArea	1	183	9.68	218	197.47	301.37	DotArea	1516.5	63.5	606.3	64.6	0.98	152	.	CrossArea	congruent
sub24	34	CrossArea	1	LEFT	leftdot.PNG	[ 2]	DotArea	1	142	9.16	221	183.18	259.43	DotArea	353.3	63.6	564.1	64.3	0.61	1304	.	CrossArea	congruent
sub24	35	CrossArea	1	LEFT	leftdot.PNG	[ 2]	DotArea	1	135	8.86	218	180.85	272.85	DotArea	394.1	63.3	556.5	64.2	0.1	162	.	CrossArea	congruent
sub24	36	CrossArea	1	RIGHT	rightdot.PNG	[ 2]	DotArea	1	190	9.06	214	192.67	296.12	DotArea	1492.4	63.4	598.3	64.5	1.05	162	.	CrossArea	congruent
sub24	37	CrossArea	1	RIGHT	rightdot.PNG	[ 2]	DotArea	1	202	9.72	218	198.43	310.34	DotArea	1526.5	63.5	597.5	64.5	0.75	357	.	CrossArea	congruent
sub24	40	CrossArea	1	LEFT	leftdot.PNG	[ 2]	DotArea	1	113	7.6	227	140.68	275.08	DotArea	440	62.9	501.6	63.6	0.65	86	.	CrossArea	congruent
sub24	41	CrossArea	1	LEFT	leftdot.PNG	[ 2]	DotArea	1	141	8.45	231	148.16	294.79	DotArea	451.4	62.9	526.7	63.8	0.39	1299	.	CrossArea	congruent
sub24	42	CrossArea	1	RIGHT	rightdot.PNG	[ 2]	DotArea	1	180	8.68	218	177.14	279.71	DotArea	1513.6	63.4	577.9	64.3	0.59	192	.	CrossArea	congruent
sub24	43	CrossArea	1	LEFT	leftdot.PNG	[ 2]	DotArea	1	179	8.26	214	175.76	270.46	DotArea	418.5	63.2	549	64	0.54	125	.	CrossArea	congruent
sub24	44	CrossArea	1	RIGHT	rightdot.PNG	[ 2]	DotArea	1	148	8.65	231	151.75	218.51	DotArea	1523.8	63.4	575.7	64.3	0.56	160	.	CrossArea	congruent
sub24	48	CrossArea	1	RIGHT	rightdot.PNG	[ 2]	DotArea	1	188	9.43	224	181.34	275.83	DotArea	1520.8	63.6	611.5	64.7	1	967	.	CrossArea	congruent
sub24	49	CrossArea	1	LEFT	leftdot.PNG	[ 2]	DotArea	1	158	8.78	216	182.82	302.23	DotArea	384.9	63.5	581	64.4	0.64	146	.	CrossArea	congruent
sub24	50	CrossArea	1	RIGHT	rightdot.PNG	[ 2]	DotArea	1	106	8.38	213	182.12	265.2	DotArea	1473.1	63.2	577.6	64.2	1.18	90	.	CrossArea	congruent
sub24	51	CrossArea	1	LEFT	leftdot.PNG	[ 2]	DotArea	1	131	8.88	216	184.9	310.2	DotArea	378.2	63.5	566.1	64.3	0.45	207	.	CrossArea	congruent
sub24	54	CrossArea	1	RIGHT	rightdot.PNG	[ 2]	DotArea	1	183	9.56	221	191.26	289.46	DotArea	1499.4	63.3	579.1	64.3	0.76	776	.	CrossArea	congruent
sub24	57	CrossArea	1	LEFT	leftdot.PNG	[ 2]	DotArea	1	128	7.97	210	181.2	290.09	DotArea	372.3	63.5	556.5	64.2	0.37	145	.	CrossArea	congruent
sub24	58	CrossArea	1	LEFT	leftdot.PNG	[ 2]	DotArea	1	164	9.06	221	181.15	277.74	DotArea	379.2	63.6	584.6	64.5	0.6	176	.	CrossArea	congruent
sub24	59	CrossArea	1	RIGHT	rightdot.PNG	[ 2]	DotArea	1	158	10.45	231	183.36	274.1	DotArea	1567.9	63.7	578.5	64.5	0.85	190	.	CrossArea	congruent
sub24	60	CrossArea	1	LEFT	leftdot.PNG	[ 2]	DotArea	1	141	8.32	214	177.01	270.38	.	360	63.8	612.5	64.8	1.13	326	.	CrossArea	congruent
sub24	61	CrossArea	1	LEFT	leftdot.PNG	[ 2]	DotArea	1	168	9.03	213	196.27	310.16	.	362.5	63.8	626.4	64.9	1.17	174	.	CrossArea	congruent
sub24	63	CrossArea	1	RIGHT	rightdot.PNG	[ 2]	DotArea	1	194	9.87	218	201.37	317.04	DotArea	1552.5	63.4	525.1	64	0.53	918	.	CrossArea	congruent
sub24	65	CrossArea	1	RIGHT	rightdot.PNG	[ 2]	DotArea	1	180	8.77	211	194.94	287.23	DotArea	1500.6	63.1	527.8	63.9	0.2	333	.	CrossArea	congruent
sub24	66	CrossArea	1	LEFT	leftdot.PNG	[ 2]	DotArea	1	104	8.54	213	185.57	282.42	DotArea	355.2	63.6	575.8	64.5	0.83	156	.	CrossArea	congruent
sub24	67	CrossArea	1	LEFT	leftdot.PNG	[ 2]	DotArea	1	172	9.47	216	197.3	316.45	.	330.4	63.9	587.1	64.6	1.22	220	.	CrossArea	congruent
sub24	68	CrossArea	1	RIGHT	rightdot.PNG	[ 2]	DotArea	1	141	9.75	227	180.61	272.74	DotArea	1530.3	63.4	567.5	64.3	0.38	192	.	CrossArea	congruent
sub24	69	CrossArea	1	RIGHT	rightdot.PNG	[ 2]	DotArea	1	217	9.2	216	191.69	305.75	DotArea	1459.2	62.9	528.7	63.8	1.18	139	.	CrossArea	congruent
sub24	72	CrossArea	1	RIGHT	rightdot.PNG	[ 2]	DotArea	1	155	9.73	218	198.59	299.75	DotArea	1562.4	63.7	576.5	64.4	0.45	1292	.	CrossArea	congruent
sub24	73	CrossArea	1	RIGHT	rightdot.PNG	[ 2]	DotArea	1	200	9.92	225	187.21	282.51	DotArea	1533.3	63.4	548	64.1	0.17	1243	.	CrossArea	congruent
sub24	75	CrossArea	1	LEFT	leftdot.PNG	[ 2]	DotArea	1	193	10.23	233	173.45	330.44	DotArea	335.5	63.5	510.2	63.9	1.22	230	.	CrossArea	congruent
sub25	1	CrossArea	1	LEFT	leftdot.PNG	[ 2]	DotArea	1	173	8.98	221	179.5	258.87	DotArea	407.3	63.2	528.5	63.9	0.26	1274	.	CrossArea	congruent
sub25	2	CrossArea	1	LEFT	leftdot.PNG	[ 2]	DotArea	1	159	9.05	225	170.73	241.33	DotArea	406.5	63.3	559.2	64.2	0.19	1286	.	CrossArea	congruent
sub25	3	CrossArea	1	RIGHT	rightdot.PNG	[ 2]	DotArea	1	143	8.95	213	194.65	298.33	DotArea	1525.3	63.2	526	63.9	0.16	1309	.	CrossArea	congruent
sub25	4	CrossArea	1	RIGHT	rightdot.PNG	[ 2]	DotArea	1	164	9.2	218	187.81	273.86	DotArea	1541.2	63.3	506.6	63.8	0.19	1283	.	CrossArea	congruent
sub25	5	CrossArea	1	LEFT	leftdot.PNG	[ 2]	DotArea	1	181	8.5	224	163.43	232.56	DotArea	436.4	63.1	556.8	64.1	0.42	406	.	CrossArea	congruent
sub25	6	CrossArea	1	LEFT	leftdot.PNG	[ 2]	DotArea	1	101	7.96	224	153.06	219.45	DotArea	471.6	62.8	530.5	63.8	1.14	133	.	CrossArea	congruent
sub25	8	CrossArea	1	RIGHT	rightdot.PNG	[ 2]	DotArea	1	108	7.95	214	169.16	253.09	DotArea	1459.9	62.9	537.8	63.8	0.99	148	.	CrossArea	congruent
sub25	9	CrossArea	1	LEFT	leftdot.PNG	[ 2]	DotArea	1	180	8.52	224	163.9	226.74	DotArea	445.7	62.9	520.3	63.7	0.7	600	.	CrossArea	congruent
sub25	13	CrossArea	1	RIGHT	rightdot.PNG	[ 2]	DotArea	1	213	8.96	227	165.93	256.96	DotArea	1518.1	63.2	527.3	63.9	0.32	1230	.	CrossArea	congruent
sub25	14	CrossArea	1	LEFT	leftdot.PNG	[ 2]	DotArea	1	223	9.06	231	158.87	230.55	DotArea	396.4	63.2	533.3	64	0.3	1216	.	CrossArea	congruent
sub25	15	CrossArea	1	RIGHT	rightdot.PNG	[ 2]	DotArea	1	194	8.38	213	182.24	272.99	DotArea	1477	63	521.9	63.8	0.95	222	.	CrossArea	congruent
sub25	18	CrossArea	1	RIGHT	rightdot.PNG	[ 2]	DotArea	1	172	8.95	218	182.62	277.22	DotArea	1526.1	63.3	536.5	64	0.26	1276	.	CrossArea	congruent
sub25	19	CrossArea	1	LEFT	leftdot.PNG	[ 2]	DotArea	1	190	8.2	224	157.6	222.04	DotArea	463.5	62.9	539.2	63.8	0.73	202	.	CrossArea	congruent
sub25	20	CrossArea	1	LEFT	leftdot.PNG	[ 2]	DotArea	1	144	8.53	229	152.34	202.19	DotArea	427.7	63.1	552	64	0.35	248	.	CrossArea	congruent
sub25	21	CrossArea	1	RIGHT	rightdot.PNG	[ 2]	DotArea	1	111	8.02	214	170.64	254.27	DotArea	1465.1	62.9	524.7	63.8	1.03	130	.	CrossArea	congruent
sub25	23	CrossArea	1	RIGHT	rightdot.PNG	[ 2]	DotArea	1	164	9.08	221	181.61	264.52	DotArea	1529.5	63.3	529.1	63.9	0.23	1283	.	CrossArea	congruent
sub25	24	CrossArea	1	LEFT	leftdot.PNG	[ 2]	DotArea	1	177	9.56	228	173.78	238	DotArea	350.6	63.6	553.2	64.3	0.77	128	.	CrossArea	congruent
sub25	25	CrossArea	1	LEFT	leftdot.PNG	[ 2]	DotArea	1	249	7.99	224	153.69	205.67	DotArea	469.1	62.9	539.6	63.8	0.93	166	.	CrossArea	congruent
sub25	26	CrossArea	1	RIGHT	rightdot.PNG	[ 2]	DotArea	1	141	9.37	218	191.21	292.71	DotArea	1558.1	63.4	506.8	63.9	0.26	1307	.	CrossArea	congruent
sub25	27	CrossArea	1	RIGHT	rightdot.PNG	[ 2]	DotArea	1	180	9.25	218	188.68	290.52	DotArea	1524.5	63.3	533.8	64	0.35	518	.	CrossArea	congruent
sub25	28	CrossArea	1	LEFT	leftdot.PNG	[ 2]	DotArea	1	211	8.54	231	149.75	202.36	DotArea	443.2	63.1	550.1	64	0.62	147	.	CrossArea	congruent
sub25	29	CrossArea	1	RIGHT	rightdot.PNG	[ 2]	DotArea	1	139	9.05	221	180.93	280.77	DotArea	1523.1	63.2	533	64	0.09	1307	.	CrossArea	congruent
sub25	30	CrossArea	1	RIGHT	rightdot.PNG	[ 2]	DotArea	1	158	8.47	216	176.36	262.49	DotArea	1489.4	63	528.9	63.8	0.75	159	.	CrossArea	congruent
sub25	31	CrossArea	1	LEFT	leftdot.PNG	[ 2]	DotArea	1	160	8.94	235	149.01	199.26	DotArea	392.5	63.3	557.6	64.2	0.07	1277	.	CrossArea	congruent
sub25	32	CrossArea	1	LEFT	leftdot.PNG	[ 2]	DotArea	1	239	8.09	231	141.95	184.2	DotArea	453.6	63	555.9	64	0.79	166	.	CrossArea	congruent
sub25	35	CrossArea	1	LEFT	leftdot.PNG	[ 2]	DotArea	1	148	8.36	223	163.93	221.75	DotArea	445.6	63	548.1	64	0.59	145	.	CrossArea	congruent
sub25	36	CrossArea	1	LEFT	leftdot.PNG	[ 2]	DotArea	1	253	8.61	227	159.38	231.17	DotArea	420.8	63.2	554	64.1	0.22	246	.	CrossArea	congruent
sub25	37	CrossArea	1	RIGHT	rightdot.PNG	[ 2]	DotArea	1	229	8.94	233	151.57	218.27	DotArea	1526	63.3	544.2	64.1	0.39	158	.	CrossArea	congruent
sub25	38	CrossArea	1	LEFT	leftdot.PNG	[ 2]	DotArea	1	235	8.29	229	148.04	204.02	DotArea	437.7	63	534.8	63.9	0.54	177	.	CrossArea	congruent
sub25	40	CrossArea	1	RIGHT	rightdot.PNG	[ 2]	DotArea	1	170	9.39	227	173.93	265.24	DotArea	1543.1	63.4	534.4	64	0.11	1272	.	CrossArea	congruent
sub25	41	CrossArea	1	RIGHT	rightdot.PNG	[ 2]	DotArea	1	184	9.16	221	183.3	269.16	DotArea	1529.7	63.3	532.3	64	0.24	216	.	CrossArea	congruent
sub25	42	CrossArea	1	LEFT	leftdot.PNG	[ 2]	DotArea	1	169	8.99	231	157.75	222.05	DotArea	412.6	63.1	527.6	63.9	0.19	177	.	CrossArea	congruent
sub25	44	CrossArea	1	RIGHT	rightdot.PNG	[ 2]	DotArea	1	159	9.23	223	180.95	294.22	DotArea	1500.9	63.2	542	64	0.64	210	.	CrossArea	congruent
sub25	45	CrossArea	1	LEFT	leftdot.PNG	[ 2]	DotArea	1	150	9.04	227	167.32	239.96	DotArea	391.1	63.3	548.2	64.1	0.28	1292	.	CrossArea	congruent
sub25	46	CrossArea	1	RIGHT	rightdot.PNG	[ 2]	DotArea	1	114	7.88	225	148.65	209.4	DotArea	1473.5	63	544.4	63.9	1	137	.	CrossArea	congruent
sub25	47	CrossArea	1	RIGHT	rightdot.PNG	[ 2]	DotArea	1	164	10.02	225	189.14	288.09	DotArea	1587.5	63.7	537.9	64.2	0.33	1279	.	CrossArea	congruent
sub25	51	CrossArea	1	RIGHT	rightdot.PNG	[ 2]	DotArea	1	169	9.34	223	183.04	277.65	DotArea	1541.8	63.4	536.7	64	0.12	244	.	CrossArea	congruent
sub25	52	CrossArea	1	LEFT	leftdot.PNG	[ 2]	DotArea	1	167	8.97	228	163.03	230.75	DotArea	395.6	63.3	560.3	64.2	0.2	1274	.	CrossArea	congruent
sub25	53	CrossArea	1	RIGHT	rightdot.PNG	[ 2]	DotArea	1	166	9.4	235	156.63	294.25	DotArea	1548.6	63.4	525.1	64	0.14	1270	.	CrossArea	congruent
sub25	55	CrossArea	1	LEFT	leftdot.PNG	[ 2]	DotArea	1	311	8.39	224	161.34	236.74	DotArea	419	63.1	541.2	64	0.24	151	.	CrossArea	congruent
sub25	57	CrossArea	1	LEFT	leftdot.PNG	[ 2]	DotArea	1	120	7.68	228	139.65	190.13	.	477.3	62.9	557.7	64	1.13	119	.	CrossArea	congruent
sub25	59	CrossArea	1	RIGHT	rightdot.PNG	[ 2]	DotArea	1	130	8.39	221	167.77	253.81	DotArea	1497.6	63.2	545.3	64	0.73	142	.	CrossArea	congruent
sub25	60	CrossArea	1	RIGHT	rightdot.PNG	[ 2]	DotArea	1	201	8.95	225	168.94	248.6	DotArea	1521.9	63.3	536.1	64	0.61	168	.	CrossArea	congruent
sub25	61	CrossArea	1	LEFT	leftdot.PNG	[ 2]	DotArea	1	190	8.32	229	148.53	205.79	DotArea	441.5	63	544.9	63.9	0.54	144	.	CrossArea	congruent
sub25	62	CrossArea	1	LEFT	leftdot.PNG	[ 2]	DotArea	1	222	8.01	223	157.02	209.32	DotArea	471.4	62.9	552.9	63.9	0.9	127	.	CrossArea	congruent
sub25	63	CrossArea	1	RIGHT	rightdot.PNG	[ 2]	DotArea	1	105	8.12	213	176.52	275.7	DotArea	1465.9	63	541.8	63.9	1.16	109	.	CrossArea	congruent
sub25	64	CrossArea	1	LEFT	leftdot.PNG	[ 2]	DotArea	1	311	7.81	224	150.17	184.86	.	479.3	63	575.4	64.1	0.84	137	.	CrossArea	congruent
sub25	67	CrossArea	1	RIGHT	rightdot.PNG	[ 2]	DotArea	1	150	8.99	229	160.6	249.74	DotArea	1512.2	63.3	557.7	64.1	0.93	191	.	CrossArea	congruent
sub25	68	CrossArea	1	LEFT	leftdot.PNG	[ 2]	DotArea	1	105	8.42	233	142.77	188.29	DotArea	412.3	63.3	571.3	64.2	0.43	1269	.	CrossArea	congruent
sub25	72	CrossArea	1	LEFT	leftdot.PNG	[ 2]	DotArea	1	161	8.69	228	158.04	235.79	DotArea	446.9	63.1	577.1	64.2	1.06	1208	.	CrossArea	congruent
sub25	74	CrossArea	1	RIGHT	rightdot.PNG	[ 2]	DotArea	1	151	8.45	224	162.58	235.77	DotArea	1516.4	63.3	559.5	64.2	0.66	139	.	CrossArea	congruent
sub27	1	CrossArea	1	LEFT	leftdot.PNG	[ 2]	DotArea	1	146	8.61	218	175.78	250.33	DotArea	420	63.1	543	64	0.26	167	.	CrossArea	congruent
sub27	3	CrossArea	1	RIGHT	rightdot.PNG	[ 2]	DotArea	1	169	9.72	229	173.54	273.8	DotArea	1593	63.7	528.8	64.1	0.8	1272	.	CrossArea	congruent
sub27	4	CrossArea	1	LEFT	leftdot.PNG	[ 2]	DotArea	1	135	9.71	224	186.65	261.09	DotArea	350.6	63.3	485.7	63.7	1.22	180	.	CrossArea	congruent
sub27	5	CrossArea	1	LEFT	leftdot.PNG	[ 2]	DotArea	1	139	9.63	228	175.03	249.24	DotArea	369.3	63.3	508.5	63.8	0.64	1302	.	CrossArea	congruent
sub27	6	CrossArea	1	RIGHT	rightdot.PNG	[ 2]	DotArea	1	182	9.27	225	174.99	266.23	DotArea	1541.6	63.3	518.3	63.9	0.49	1261	.	CrossArea	congruent
sub27	7	CrossArea	1	LEFT	leftdot.PNG	[ 2]	DotArea	1	169	8.87	224	170.63	252.36	DotArea	403.1	63.1	519.1	63.8	0.11	1276	.	CrossArea	congruent
sub27	8	CrossArea	1	LEFT	leftdot.PNG	[ 2]	DotArea	1	157	8.85	227	163.85	238.02	DotArea	406.5	63.1	513.1	63.8	0.36	313	.	CrossArea	congruent
sub27	9	CrossArea	1	RIGHT	rightdot.PNG	[ 2]	DotArea	1	182	9.63	233	163.26	238.61	DotArea	1567.8	63.4	507	63.9	0.74	1256	.	CrossArea	congruent
sub27	10	CrossArea	1	LEFT	leftdot.PNG	[ 2]	DotArea	1	161	9.02	231	158.28	214.9	DotArea	389.3	63.2	525.6	63.9	0.33	208	.	CrossArea	congruent
sub27	11	CrossArea	1	LEFT	leftdot.PNG	[ 2]	DotArea	1	160	8.28	223	162.45	221.94	DotArea	442.6	62.9	514	63.7	0.72	188	.	CrossArea	congruent
sub27	12	CrossArea	1	RIGHT	rightdot.PNG	[ 2]	DotArea	1	154	8.66	227	160.42	223.38	DotArea	1520	63.2	525.7	63.9	0.3	150	.	CrossArea	congruent
sub27	13	CrossArea	1	LEFT	leftdot.PNG	[ 2]	DotArea	1	222	8.97	231	157.33	220.54	DotArea	418.9	63	508.4	63.7	0.62	1036	.	CrossArea	congruent
sub27	14	CrossArea	1	RIGHT	rightdot.PNG	[ 2]	DotArea	1	139	8.13	225	153.32	214.1	DotArea	1460.8	62.9	538	63.8	1.02	116	.	CrossArea	congruent
sub27	15	CrossArea	1	RIGHT	rightdot.PNG	[ 2]	DotArea	1	218	9.09	231	159.47	227.44	DotArea	1549.7	63.3	514.5	63.9	0.45	267	.	CrossArea	congruent
sub27	16	CrossArea	1	LEFT	leftdot.PNG	[ 2]	DotArea	1	135	8.9	225	167.96	242.37	DotArea	399.6	63.1	505.9	63.7	0.43	1304	.	CrossArea	congruent
sub27	17	CrossArea	1	RIGHT	rightdot.PNG	[ 2]	DotArea	1	168	9.44	231	165.57	245.23	DotArea	1558.1	63.4	513.7	63.9	0.55	134	.	CrossArea	congruent
sub27	18	CrossArea	1	LEFT	leftdot.PNG	[ 2]	DotArea	1	148	8.68	223	170.28	234.39	DotArea	410.6	62.9	484	63.5	0.81	1297	.	CrossArea	congruent
sub27	21	CrossArea	1	LEFT	leftdot.PNG	[ 2]	DotArea	1	209	9.17	225	173.08	235.79	DotArea	391.3	63.2	512.8	63.8	0.44	124	.	CrossArea	congruent
sub27	22	CrossArea	1	LEFT	leftdot.PNG	[ 2]	DotArea	1	180	9.5	231	166.65	248.17	DotArea	372.3	63.2	501.4	63.8	0.66	1259	.	CrossArea	congruent
sub27	23	CrossArea	1	RIGHT	rightdot.PNG	[ 2]	DotArea	1	172	11.64	251	157.28	249.6	.	1686.2	64.1	471.5	64	1.21	748	.	CrossArea	congruent
sub27	24	CrossArea	1	LEFT	leftdot.PNG	[ 2]	DotArea	1	210	9.18	231	161.06	236.81	DotArea	378.9	63.2	512.2	63.8	0.5	1230	.	CrossArea	congruent
sub27	26	CrossArea	1	RIGHT	rightdot.PNG	[ 2]	DotArea	1	210	9.65	245	139.89	219.53	DotArea	1539	63.3	512	63.8	0.5	746	.	CrossArea	congruent
sub27	27	CrossArea	1	RIGHT	rightdot.PNG	[ 2]	DotArea	1	165	9.69	225	182.84	263.31	DotArea	1529.4	63.1	489.4	63.6	0.72	178	.	CrossArea	congruent
sub27	28	CrossArea	1	LEFT	leftdot.PNG	[ 2]	DotArea	1	183	9.47	238	150.31	236.55	DotArea	346.2	63.4	512.7	63.9	0.71	1250	.	CrossArea	congruent
sub27	29	CrossArea	1	RIGHT	rightdot.PNG	[ 2]	DotArea	1	141	9.53	233	161.52	237.23	DotArea	1531.2	63.2	522.2	63.9	0.32	370	.	CrossArea	congruent
sub27	30	CrossArea	1	LEFT	leftdot.PNG	[ 2]	DotArea	1	93	8.27	223	162.14	234.95	DotArea	391.7	63.3	533.1	64	0.29	139	.	CrossArea	congruent
sub27	31	CrossArea	1	RIGHT	rightdot.PNG	[ 2]	DotArea	1	182	9.52	232	164.06	236.81	DotArea	1539.9	63.3	521.7	63.9	0.13	1258	.	CrossArea	congruent
sub27	32	CrossArea	1	LEFT	leftdot.PNG	[ 2]	DotArea	1	117	8.87	231	155.55	229.81	DotArea	376.6	63.2	508.9	63.8	0.49	359	.	CrossArea	congruent
sub27	33	CrossArea	1	RIGHT	rightdot.PNG	[ 2]	DotArea	1	164	10.3	235	171.73	258.81	.	1599.2	63.6	519	64.1	0.61	1273	.	CrossArea	congruent
sub27	34	CrossArea	1	LEFT	leftdot.PNG	[ 2]	DotArea	1	150	8.52	228	154.95	232.72	DotArea	407	63.1	512.3	63.8	0.44	346	.	CrossArea	congruent
sub27	35	CrossArea	1	LEFT	leftdot.PNG	[ 2]	DotArea	1	191	8.84	227	163.77	229.03	DotArea	398.9	63.2	526.7	63.9	0.27	1253	.	CrossArea	congruent
sub27	36	CrossArea	1	RIGHT	rightdot.PNG	[ 2]	DotArea	1	124	9.04	231	158.63	238.08	DotArea	1535.6	63.4	548.9	64.1	0.12	1317	.	CrossArea	congruent
sub27	40	CrossArea	1	RIGHT	rightdot.PNG	[ 2]	DotArea	1	163	9.09	232	156.79	243.51	DotArea	1571.3	63.4	509.7	63.9	0.32	1276	.	CrossArea	congruent
sub27	43	CrossArea	1	RIGHT	rightdot.PNG	[ 2]	DotArea	1	182	10.27	239	160.52	245.59	DotArea	1577.8	63.5	525.6	64.1	0.63	317	.	CrossArea	congruent
sub27	44	CrossArea	1	RIGHT	rightdot.PNG	[ 2]	DotArea	1	158	9.99	236	163.78	252.65	DotArea	1563.4	63.5	537.9	64.1	0.36	1278	.	CrossArea	congruent
sub27	46	CrossArea	1	RIGHT	rightdot.PNG	[ 2]	DotArea	1	161	9.46	228	172.04	241.42	DotArea	1555.9	63.3	498.9	63.8	0.49	1280	.	CrossArea	congruent
sub27	49	CrossArea	1	RIGHT	rightdot.PNG	[ 2]	DotArea	1	196	9.05	225	170.82	244.88	DotArea	1536.6	63.2	505.3	63.8	0.4	155	.	CrossArea	congruent
sub27	50	CrossArea	1	RIGHT	rightdot.PNG	[ 2]	DotArea	1	176	9.57	232	164.94	265.53	DotArea	1556.8	63.4	525.6	64	0.24	358	.	CrossArea	congruent
sub27	51	CrossArea	1	LEFT	leftdot.PNG	[ 2]	DotArea	1	194	9.11	225	171.81	236.13	DotArea	398.9	63.1	507.3	63.7	0.46	1250	.	CrossArea	congruent
sub27	52	CrossArea	1	RIGHT	rightdot.PNG	[ 2]	DotArea	1	192	9.39	235	156.47	232.82	DotArea	1559.3	63.3	504.4	63.8	0.51	158	.	CrossArea	congruent
sub27	53	CrossArea	1	RIGHT	rightdot.PNG	[ 2]	DotArea	1	199	8.96	225	169.14	231.78	DotArea	1504.8	63.1	509.9	63.7	0.61	152	.	CrossArea	congruent
sub27	54	CrossArea	1	LEFT	leftdot.PNG	[ 2]	DotArea	1	158	9.51	238	150.91	224.32	DotArea	349.5	63.5	534.9	64.1	0.52	1275	.	CrossArea	congruent
sub27	55	CrossArea	1	LEFT	leftdot.PNG	[ 2]	DotArea	1	205	8.86	227	164	221.54	DotArea	383.1	63.3	520.5	63.9	0.4	688	.	CrossArea	congruent
sub27	56	CrossArea	1	RIGHT	rightdot.PNG	[ 2]	DotArea	1	151	9.97	232	171.85	241.56	DotArea	1593.9	63.6	526.3	64.1	0.96	240	.	CrossArea	congruent
sub27	57	CrossArea	1	RIGHT	rightdot.PNG	[ 2]	DotArea	1	165	10.29	231	180.53	251.42	DotArea	1566.1	63.3	496.9	63.8	0.78	1274	.	CrossArea	congruent
sub27	59	CrossArea	1	LEFT	leftdot.PNG	[ 2]	DotArea	1	164	9.08	232	156.5	225.49	DotArea	362.4	63.3	512.3	63.9	0.59	326	.	CrossArea	congruent
sub27	60	CrossArea	1	RIGHT	rightdot.PNG	[ 2]	DotArea	1	155	10.52	233	178.3	276.85	.	1598	63.6	510.8	64	0.85	225	.	CrossArea	congruent
sub27	64	CrossArea	1	RIGHT	rightdot.PNG	[ 2]	DotArea	1	93	8.81	224	169.35	255.13	DotArea	1492.8	63	523	63.8	0.77	80	.	CrossArea	congruent
sub27	65	CrossArea	1	RIGHT	rightdot.PNG	[ 2]	DotArea	1	163	9.86	233	167.04	264.94	DotArea	1559.5	63.4	519.6	64	0.42	390	.	CrossArea	congruent
sub27	67	CrossArea	1	RIGHT	rightdot.PNG	[ 2]	DotArea	1	89	8.24	218	168.21	248.57	DotArea	1492.6	63.1	536.8	63.9	0.4	59	.	CrossArea	congruent
sub27	69	CrossArea	1	RIGHT	rightdot.PNG	[ 2]	DotArea	1	104	7.64	213	166.05	220.23	.	1429.5	62.7	516.2	63.6	0.86	93	.	CrossArea	congruent
sub27	70	CrossArea	1	RIGHT	rightdot.PNG	[ 2]	DotArea	1	174	9.31	229	166.33	247.28	DotArea	1510.9	63.1	526.7	63.9	0.45	194	.	CrossArea	congruent
sub27	72	CrossArea	1	LEFT	leftdot.PNG	[ 2]	DotArea	1	165	8.9	228	161.81	235.53	DotArea	400.6	63.2	524.2	63.9	0.27	186	.	CrossArea	congruent
sub27	74	CrossArea	1	LEFT	leftdot.PNG	[ 2]	DotArea	1	118	8.12	223	159.19	230.54	DotArea	375.8	63.3	517.4	63.9	0.52	191	.	CrossArea	congruent
sub27	75	CrossArea	1	LEFT	leftdot.PNG	[ 2]	DotArea	1	215	8.63	228	156.95	217.98	DotArea	409.5	63.1	521.5	63.8	0.27	148	.	CrossArea	congruent
sub28	1	CrossArea	1	LEFT	leftdot.PNG	[ 2]	DotArea	1	252	8.98	216	187.13	303.76	DotArea	416.9	63.1	533.7	63.9	0.23	1196	.	CrossArea	congruent
sub28	2	CrossArea	1	LEFT	leftdot.PNG	[ 2]	DotArea	1	153	8.88	218	181.14	306.51	DotArea	431.9	63.1	539.3	63.9	0.54	191	.	CrossArea	congruent
sub28	3	CrossArea	1	RIGHT	rightdot.PNG	[ 2]	DotArea	1	203	9.19	218	187.56	324.97	DotArea	1538.4	63.5	573.9	64.4	0.24	189	.	CrossArea	congruent
sub28	4	CrossArea	1	RIGHT	rightdot.PNG	[ 2]	DotArea	1	227	8.34	216	173.82	306.7	DotArea	1487.8	63.2	568.8	64.2	0.54	153	.	CrossArea	congruent
sub28	5	CrossArea	1	LEFT	leftdot.PNG	[ 2]	DotArea	1	206	8.74	216	182.14	307.76	DotArea	419.1	63.1	534.2	63.9	0.13	1243	.	CrossArea	congruent
sub28	6	CrossArea	1	RIGHT	rightdot.PNG	[ 2]	DotArea	1	221	9.21	223	180.57	306.4	.	1563.6	63.8	606.9	64.7	0.2	146	.	CrossArea	congruent
sub28	7	CrossArea	1	LEFT	leftdot.PNG	[ 2]	DotArea	1	158	9.13	216	190.22	313.07	DotArea	397.4	63.3	550.7	64.1	0.25	1290	.	CrossArea	congruent
sub28	8	CrossArea	1	LEFT	leftdot.PNG	[ 2]	DotArea	1	179	9.24	223	181.23	290.28	DotArea	397.8	63.4	569.1	64.3	0.26	1267	.	CrossArea	congruent
sub28	9	CrossArea	1	RIGHT	rightdot.PNG	[ 2]	DotArea	1	193	9.45	223	185.29	313.91	DotArea	1560.3	63.6	557.4	64.3	0.35	1252	.	CrossArea	congruent
sub28	10	CrossArea	1	RIGHT	rightdot.PNG	[ 2]	DotArea	1	205	9.48	214	201.76	356.02	DotArea	1566.7	63.6	564.7	64.4	0.47	1244	.	CrossArea	congruent
sub28	11	CrossArea	1	LEFT	leftdot.PNG	[ 2]	DotArea	1	219	8.82	221	176.5	277.61	DotArea	426.3	63.1	548.9	64	0.4	193	.	CrossArea	congruent
sub28	12	CrossArea	1	LEFT	leftdot.PNG	[ 2]	DotArea	1	159	9.08	218	185.39	307.07	DotArea	408.8	63.2	542.5	64	0.03	1289	.	CrossArea	congruent
sub28	13	CrossArea	1	RIGHT	rightdot.PNG	[ 2]	DotArea	1	170	9.17	216	190.99	320.85	DotArea	1541.2	63.5	565.6	64.3	0.3	246	.	CrossArea	congruent
sub28	14	CrossArea	1	LEFT	leftdot.PNG	[ 2]	DotArea	1	161	9.41	224	181.03	299.37	DotArea	380.2	63.4	541.3	64.1	0.08	1284	.	CrossArea	congruent
sub28	15	CrossArea	1	LEFT	leftdot.PNG	[ 2]	DotArea	1	232	8.56	211	190.25	306.38	DotArea	437.7	63	542.8	63.9	0.23	190	.	CrossArea	congruent
sub28	16	CrossArea	1	RIGHT	rightdot.PNG	[ 2]	DotArea	1	206	9.19	221	183.87	324.57	DotArea	1550.2	63.4	541.6	64.1	0.21	258	.	CrossArea	congruent
sub28	17	CrossArea	1	RIGHT	rightdot.PNG	[ 2]	DotArea	1	230	9.51	37	69.39	289.66	.	1562.4	64	644.2	65.1	0.55	1129	.	CrossArea	congruent
sub28	18	CrossArea	1	LEFT	leftdot.PNG	[ 2]	DotArea	1	141	9.4	225	177.42	269.47	DotArea	389.1	63.3	535.1	64	0.18	413	.	CrossArea	congruent
sub28	19	CrossArea	1	LEFT	leftdot.PNG	[ 2]	DotArea	1	176	9.46	221	189.27	300.45	DotArea	377.8	63.4	554.9	64.2	0.41	1270	.	CrossArea	congruent
sub28	20	CrossArea	1	RIGHT	rightdot.PNG	[ 2]	DotArea	1	212	8.72	213	189.62	338.47	DotArea	1507.2	63.2	543.8	64	0.43	172	.	CrossArea	congruent
sub28	21	CrossArea	1	RIGHT	rightdot.PNG	[ 2]	DotArea	1	226	9.61	218	196.14	337.09	DotArea	1551.6	63.6	571	64.4	0.31	1221	.	CrossArea	congruent
sub28	22	CrossArea	1	LEFT	leftdot.PNG	[ 2]	DotArea	1	185	8.68	223	170.21	275.2	DotArea	438.3	63.1	553.6	64	0.6	147	.	CrossArea	congruent
sub28	23	CrossArea	1	LEFT	leftdot.PNG	[ 2]	DotArea	1	215	8.79	218	179.44	314.17	DotArea	412.4	63.3	577.7	64.3	0.49	199	.	CrossArea	congruent
sub28	24	CrossArea	1	RIGHT	rightdot.PNG	[ 2]	DotArea	1	236	8.78	223	172.08	326.06	DotArea	1516.8	63.5	588.5	64.4	0.51	188	.	CrossArea	congruent
sub28	25	CrossArea	1	RIGHT	rightdot.PNG	[ 2]	DotArea	1	226	9.15	218	186.66	320.37	DotArea	1549.5	63.5	553.6	64.2	0.21	363	.	CrossArea	congruent
sub28	26	CrossArea	1	LEFT	leftdot.PNG	[ 2]	DotArea	1	200	9.72	25	77.12	540.82	DotArea	361.5	63.3	488.5	63.7	1.04	196	.	CrossArea	congruent
sub28	27	CrossArea	1	LEFT	leftdot.PNG	[ 2]	DotArea	1	251	8.77	221	175.39	265.56	DotArea	424.7	63.2	573.6	64.2	0.46	692	.	CrossArea	congruent
sub28	28	CrossArea	1	RIGHT	rightdot.PNG	[ 2]	DotArea	1	165	9.22	216	192.13	321.03	DotArea	1531.1	63.4	555.1	64.2	0.18	356	.	CrossArea	congruent
sub28	29	CrossArea	1	LEFT	leftdot.PNG	[ 2]	DotArea	1	209	8.65	213	187.97	285.09	DotArea	439	63.2	578.1	64.2	0.55	1241	.	CrossArea	congruent
sub28	30	CrossArea	1	RIGHT	rightdot.PNG	[ 2]	DotArea	1	198	8.72	214	185.5	296.07	DotArea	1538.9	63.4	559.2	64.2	0.28	311	.	CrossArea	congruent
sub28	31	CrossArea	1	RIGHT	rightdot.PNG	[ 2]	DotArea	1	211	9.74	221	194.82	337.87	DotArea	1533.7	63.5	578	64.4	0.37	1236	.	CrossArea	congruent
sub28	32	CrossArea	1	LEFT	leftdot.PNG	[ 2]	DotArea	1	138	9.33	221	186.57	318.89	DotArea	381.7	63.3	523.8	63.9	0.38	1308	.	CrossArea	congruent
sub28	33	CrossArea	1	RIGHT	rightdot.PNG	[ 2]	DotArea	1	184	9.87	225	186.26	297.4	DotArea	1584.5	63.6	531.9	64.1	0.34	1260	.	CrossArea	congruent
sub28	34	CrossArea	1	LEFT	leftdot.PNG	[ 2]	DotArea	1	174	9.32	225	175.86	286.02	DotArea	384.5	63.4	553	64.2	0.51	301	.	CrossArea	congruent
sub28	35	CrossArea	1	LEFT	leftdot.PNG	[ 2]	DotArea	1	163	9.7	228	176.28	310.25	DotArea	356.5	63.6	556	64.3	0.53	303	.	CrossArea	congruent
sub28	36	CrossArea	1	RIGHT	rightdot.PNG	[ 2]	DotArea	1	213	8.67	214	184.52	327.18	DotArea	1504.9	63.3	574.5	64.3	0.32	176	.	CrossArea	congruent
sub28	37	CrossArea	1	LEFT	leftdot.PNG	[ 2]	DotArea	1	190	9.37	218	191.32	307.8	DotArea	375.9	63.3	527.9	64	0.56	1258	.	CrossArea	congruent
sub28	38	CrossArea	1	LEFT	leftdot.PNG	[ 2]	DotArea	1	151	9.22	223	180.71	297.42	DotArea	384.4	63.5	590.4	64.5	0.62	1294	.	CrossArea	congruent
sub28	39	CrossArea	1	RIGHT	rightdot.PNG	[ 2]	DotArea	1	175	9.28	223	182.05	298.65	DotArea	1544	63.5	576.7	64.4	0.35	1270	.	CrossArea	congruent
sub28	40	CrossArea	1	LEFT	leftdot.PNG	[ 2]	DotArea	1	190	9.44	276	98.29	266.91	DotArea	369.5	63.5	548.1	64.2	0.33	308	.	CrossArea	congruent
sub28	41	CrossArea	1	LEFT	leftdot.PNG	[ 2]	DotArea	1	214	9.9	228	179.93	296.65	DotArea	397.3	63.3	553	64.1	0.36	1227	.	CrossArea	congruent
sub28	42	CrossArea	1	RIGHT	rightdot.PNG	[ 2]	DotArea	1	169	9.69	223	190.01	313.72	DotArea	1577.3	63.8	584.5	64.6	0.9	238	.	CrossArea	congruent
sub28	43	CrossArea	1	RIGHT	rightdot.PNG	[ 2]	DotArea	1	177	9.57	221	191.41	326.62	DotArea	1557.3	63.6	564.7	64.3	0.39	1270	.	CrossArea	congruent
sub28	44	CrossArea	1	LEFT	leftdot.PNG	[ 2]	DotArea	1	169	9.51	223	186.45	300.97	DotArea	373.4	63.5	569.5	64.3	0.61	1276	.	CrossArea	congruent
sub28	45	CrossArea	1	RIGHT	rightdot.PNG	[ 2]	DotArea	1	217	8.89	223	174.3	284.74	DotArea	1545.9	63.4	543.7	64.1	0.26	408	.	CrossArea	congruent
sub28	46	CrossArea	1	RIGHT	rightdot.PNG	[ 2]	DotArea	1	165	9.04	216	188.28	315.02	DotArea	1526.5	63.4	565.7	64.3	0.27	1128	.	CrossArea	congruent
sub28	47	CrossArea	1	LEFT	leftdot.PNG	[ 2]	DotArea	1	148	9.49	224	182.58	309.37	DotArea	363.2	63.6	562.9	64.3	0.48	1297	.	CrossArea	congruent
sub28	48	CrossArea	1	LEFT	leftdot.PNG	[ 2]	DotArea	1	119	9.05	223	177.52	343.28	DotArea	395.1	63.3	551.4	64.1	0.3	1242	.	CrossArea	congruent
sub28	49	CrossArea	1	RIGHT	rightdot.PNG	[ 2]	DotArea	1	226	9.34	216	194.61	319.84	DotArea	1538	63.4	550.1	64.2	0.09	1223	.	CrossArea	congruent
sub28	50	CrossArea	1	RIGHT	rightdot.PNG	[ 2]	DotArea	1	170	9.48	221	189.61	318.75	DotArea	1555.2	63.5	550.1	64.2	0.48	1277	.	CrossArea	congruent
sub28	51	CrossArea	1	LEFT	leftdot.PNG	[ 2]	DotArea	1	210	9.42	223	184.72	292.37	DotArea	373.6	63.6	587.3	64.5	0.87	434	.	CrossArea	congruent
sub28	52	CrossArea	1	RIGHT	rightdot.PNG	[ 2]	DotArea	1	254	8.25	216	171.82	303.42	DotArea	1482.4	63.1	550.4	64	0.75	131	.	CrossArea	congruent
sub28	53	CrossArea	1	RIGHT	rightdot.PNG	[ 2]	DotArea	1	164	10.06	221	201.15	336.62	DotArea	1574.2	63.6	549.5	64.2	0.44	1282	.	CrossArea	congruent
sub28	54	CrossArea	1	LEFT	leftdot.PNG	[ 2]	DotArea	1	144	8.94	218	182.41	308.29	DotArea	401.4	63.4	569.5	64.3	0.5	1303	.	CrossArea	congruent
sub28	55	CrossArea	1	LEFT	leftdot.PNG	[ 2]	DotArea	1	197	8.55	216	178.04	312.93	DotArea	412.7	63.3	582.7	64.3	0.63	229	.	CrossArea	congruent
sub28	56	CrossArea	1	RIGHT	rightdot.PNG	[ 2]	DotArea	1	110	8	207	190.59	314.88	DotArea	1473	63	542.8	63.9	0.82	140	.	CrossArea	congruent
sub28	57	CrossArea	1	LEFT	leftdot.PNG	[ 2]	DotArea	1	145	9.01	218	183.8	309.51	DotArea	400.3	63.3	555.2	64.1	0.42	1302	.	CrossArea	congruent
sub28	58	CrossArea	1	RIGHT	rightdot.PNG	[ 2]	DotArea	1	210	9.05	218	184.77	313.89	DotArea	1531.3	63.4	556.1	64.2	0.35	246	.	CrossArea	congruent
sub28	59	CrossArea	1	LEFT	leftdot.PNG	[ 2]	DotArea	1	172	9.46	225	178.54	317.46	DotArea	339.6	63.7	568.7	64.4	0.66	1272	.	CrossArea	congruent
sub28	60	CrossArea	1	RIGHT	rightdot.PNG	[ 2]	DotArea	1	177	8.58	216	178.7	314.44	DotArea	1504.8	63.2	550.6	64.1	0.33	1272	.	CrossArea	congruent
sub28	61	CrossArea	1	RIGHT	rightdot.PNG	[ 2]	DotArea	1	208	9.02	216	187.96	343.87	DotArea	1518.1	63.3	554	64.1	0.22	1241	.	CrossArea	congruent
sub28	62	CrossArea	1	LEFT	leftdot.PNG	[ 2]	DotArea	1	164	9.06	223	177.71	294.17	DotArea	379.1	63.5	573.6	64.4	0.66	1282	.	CrossArea	congruent
sub28	63	CrossArea	1	RIGHT	rightdot.PNG	[ 2]	DotArea	1	224	8.91	218	181.84	315.56	DotArea	1510	63.3	570.5	64.3	0.48	1224	.	CrossArea	congruent
sub28	64	CrossArea	1	RIGHT	rightdot.PNG	[ 2]	DotArea	1	215	9.62	216	200.39	333.07	DotArea	1559.6	63.6	559	64.3	0.28	1233	.	CrossArea	congruent
sub28	65	CrossArea	1	LEFT	leftdot.PNG	[ 2]	DotArea	1	174	9.21	218	187.86	301.79	DotArea	411.6	63.2	543.2	64	0.17	217	.	CrossArea	congruent
sub28	66	CrossArea	1	RIGHT	rightdot.PNG	[ 2]	DotArea	1	169	8.89	218	181.37	312.31	DotArea	1527.1	63.4	560.4	64.2	0.23	1190	.	CrossArea	congruent
sub28	67	CrossArea	1	LEFT	leftdot.PNG	[ 2]	DotArea	1	206	8.54	248	120.34	284.11	DotArea	415.9	63.2	544.6	64	0.16	190	.	CrossArea	congruent
sub28	68	CrossArea	1	RIGHT	rightdot.PNG	[ 2]	DotArea	1	230	8.43	214	179.43	297.67	DotArea	1499.3	63.1	536.2	63.9	0.52	182	.	CrossArea	congruent
sub28	69	CrossArea	1	LEFT	leftdot.PNG	[ 2]	DotArea	1	163	9.33	221	186.56	294.16	DotArea	378.7	63.5	571.2	64.3	0.67	1283	.	CrossArea	congruent
sub28	71	CrossArea	1	RIGHT	rightdot.PNG	[ 2]	DotArea	1	180	8.73	214	185.68	304.54	DotArea	1490.1	63.2	566.9	64.2	0.46	171	.	CrossArea	congruent
sub28	72	CrossArea	1	LEFT	leftdot.PNG	[ 2]	DotArea	1	234	7.63	210	173.45	260.78	DotArea	461.7	63	567.5	64.1	0.68	199	.	CrossArea	congruent
sub28	73	CrossArea	1	RIGHT	rightdot.PNG	[ 2]	DotArea	1	154	9.18	216	191.27	333.99	DotArea	1536.9	63.5	580.3	64.4	0.48	162	.	CrossArea	congruent
sub28	74	CrossArea	1	RIGHT	rightdot.PNG	[ 2]	DotArea	1	206	6.98	215	14.85	482.49	.	1180.4	63.4	936.6	64.1	0.44	154	.	CrossArea	congruent
sub28	75	CrossArea	1	LEFT	leftdot.PNG	[ 2]	DotArea	1	163	9.05	221	180.97	302.95	DotArea	374.5	63.6	590.1	64.5	0.61	1094	.	CrossArea	congruent
sub29	1	CrossArea	1	RIGHT	rightdot.PNG	[ 2]	DotArea	1	177	8.26	228	150.24	345.2	DotArea	1473.7	63	548.6	64	0.46	241	.	CrossArea	congruent
sub29	2	CrossArea	1	LEFT	leftdot.PNG	[ 2]	DotArea	1	216	8.51	210	193.33	316.29	DotArea	413.6	63.2	541.9	64	0.24	166	.	CrossArea	congruent
sub29	3	CrossArea	1	LEFT	leftdot.PNG	[ 2]	DotArea	1	188	8.2	211	182.27	298.08	DotArea	444.6	63.1	561.7	64.1	0.69	144	.	CrossArea	congruent
sub29	4	CrossArea	1	LEFT	leftdot.PNG	[ 2]	DotArea	1	168	8.9	218	181.72	296.59	DotArea	400.3	63.3	558.6	64.2	0.23	217	.	CrossArea	congruent
sub29	5	CrossArea	1	RIGHT	rightdot.PNG	[ 2]	DotArea	1	199	9.24	211	205.44	348.04	DotArea	1524.5	63.3	545.1	64.1	0.1	1253	.	CrossArea	congruent
sub29	6	CrossArea	1	LEFT	leftdot.PNG	[ 2]	DotArea	1	205	8.49	214	180.6	304.7	DotArea	421.4	63.2	567	64.2	0.51	169	.	CrossArea	congruent
sub29	7	CrossArea	1	RIGHT	rightdot.PNG	[ 2]	DotArea	1	208	8.07	228	146.76	350.39	DotArea	1457.9	63	548.2	63.9	0.8	158	.	CrossArea	congruent
sub29	9	CrossArea	1	LEFT	leftdot.PNG	[ 2]	DotArea	1	161	8.43	213	183.23	313.4	DotArea	422.4	63.3	575.5	64.3	0.6	169	.	CrossArea	congruent
sub29	10	CrossArea	1	RIGHT	rightdot.PNG	[ 2]	DotArea	1	175	8.89	213	193.22	328.1	DotArea	1490.4	63.2	560	64.1	0.73	167	.	CrossArea	congruent
sub29	11	CrossArea	1	LEFT	leftdot.PNG	[ 2]	DotArea	1	176	8.3	223	162.66	263.87	DotArea	421.6	63.3	581.8	64.3	0.61	166	.	CrossArea	congruent
sub29	12	CrossArea	1	RIGHT	rightdot.PNG	[ 2]	DotArea	1	162	8.97	213	195.06	351.94	DotArea	1505.5	63.3	560.2	64.1	0.4	775	.	CrossArea	congruent
sub29	14	CrossArea	1	LEFT	leftdot.PNG	[ 2]	DotArea	1	138	8.62	214	183.37	301.54	DotArea	405.2	63.4	588.1	64.4	0.64	156	.	CrossArea	congruent
sub29	15	CrossArea	1	LEFT	leftdot.PNG	[ 2]	DotArea	1	134	9.22	218	188.07	319.58	DotArea	364.8	63.5	550.4	64.2	0.54	864	.	CrossArea	congruent
sub29	17	CrossArea	1	LEFT	leftdot.PNG	[ 2]	DotArea	1	145	8.9	218	181.7	309.73	DotArea	390	63.4	555.4	64.2	0.38	901	.	CrossArea	congruent
sub29	18	CrossArea	1	RIGHT	rightdot.PNG	[ 2]	DotArea	1	157	9.71	232	167.35	371.94	DotArea	1539.7	63.4	554.7	64.2	0.57	161	.	CrossArea	congruent
sub29	19	CrossArea	1	LEFT	leftdot.PNG	[ 2]	DotArea	1	162	8.85	216	184.3	312.68	DotArea	391.4	63.4	575.7	64.3	0.43	225	.	CrossArea	congruent
sub29	20	CrossArea	1	LEFT	leftdot.PNG	[ 2]	DotArea	1	95	7.71	216	160.7	292.77	DotArea	468.1	63	563.6	64	1.2	113	.	CrossArea	congruent
sub29	21	CrossArea	1	RIGHT	rightdot.PNG	[ 2]	DotArea	1	162	10.29	223	201.82	346.19	DotArea	1574.2	63.7	563.9	64.4	0.66	178	.	CrossArea	congruent
sub29	22	CrossArea	1	RIGHT	rightdot.PNG	[ 2]	DotArea	1	213	9.55	213	207.56	365.09	DotArea	1520.6	63.2	534.9	64	0.25	1056	.	CrossArea	congruent
sub29	23	CrossArea	1	LEFT	leftdot.PNG	[ 2]	DotArea	1	157	8.65	218	176.5	304.82	DotArea	393.1	63.4	568.9	64.3	0.32	223	.	CrossArea	congruent
sub29	24	CrossArea	1	LEFT	leftdot.PNG	[ 2]	DotArea	1	142	8.55	216	178.05	276.64	DotArea	421.7	63.3	579	64.3	0.63	160	.	CrossArea	congruent
sub29	26	CrossArea	1	LEFT	leftdot.PNG	[ 2]	DotArea	1	161	8.73	218	178.2	310.89	DotArea	394.8	63.4	564.7	64.2	0.21	238	.	CrossArea	congruent
sub29	30	CrossArea	1	LEFT	leftdot.PNG	[ 2]	DotArea	1	210	8.55	218	174.49	296.25	DotArea	418	63.4	593.8	64.4	0.77	166	.	CrossArea	congruent
sub29	31	CrossArea	1	RIGHT	rightdot.PNG	[ 2]	DotArea	1	146	8.09	228	147.06	391.73	DotArea	1460.5	62.9	533.6	63.8	0.84	380	.	CrossArea	congruent
sub29	32	CrossArea	1	LEFT	leftdot.PNG	[ 2]	DotArea	1	165	8.41	233	142.5	316.23	DotArea	441.8	63.1	549.3	64	0.34	163	.	CrossArea	congruent
sub29	35	CrossArea	1	LEFT	leftdot.PNG	[ 2]	DotArea	1	191	8.19	233	138.77	314.9	DotArea	436.9	63.2	568.6	64.2	0.57	154	.	CrossArea	congruent
sub29	36	CrossArea	1	LEFT	leftdot.PNG	[ 2]	DotArea	1	447	9.03	227	167.24	273.07	DotArea	373.1	63.6	587.6	64.5	0.73	910	.	CrossArea	congruent
sub29	37	CrossArea	1	RIGHT	rightdot.PNG	[ 2]	DotArea	1	225	9.69	210	220.21	380.02	DotArea	1551.4	63.6	571.5	64.4	0.49	1228	.	CrossArea	congruent
sub29	38	CrossArea	1	RIGHT	rightdot.PNG	[ 2]	DotArea	1	156	9	211	200.04	381.44	DotArea	1533.7	63.4	557.9	64.2	0.27	901	.	CrossArea	congruent
sub29	39	CrossArea	1	LEFT	leftdot.PNG	[ 2]	DotArea	1	227	8.43	235	140.45	300.3	.	474.6	63	568	64.1	1.04	165	.	CrossArea	congruent
sub29	40	CrossArea	1	LEFT	leftdot.PNG	[ 2]	DotArea	1	159	8.57	233	145.17	320.24	DotArea	386.6	63.4	569.6	64.3	0.66	423	.	CrossArea	congruent
sub29	41	CrossArea	1	RIGHT	rightdot.PNG	[ 2]	DotArea	1	172	10.4	229	185.7	314.37	DotArea	1550	63.5	564.8	64.3	0.41	226	.	CrossArea	congruent
sub29	42	CrossArea	1	LEFT	leftdot.PNG	[ 2]	DotArea	1	178	8.39	218	171.29	300.96	DotArea	426.6	63.3	578.5	64.3	0.7	145	.	CrossArea	congruent
sub29	45	CrossArea	1	LEFT	leftdot.PNG	[ 2]	DotArea	1	130	8.04	221	160.73	288.62	DotArea	445.5	63.2	587.6	64.3	1.05	131	.	CrossArea	congruent
sub29	46	CrossArea	1	RIGHT	rightdot.PNG	[ 2]	DotArea	1	165	9.27	214	197.33	320	DotArea	1528.2	63.2	523.3	63.9	0.1	1284	.	CrossArea	congruent
sub29	47	CrossArea	1	LEFT	leftdot.PNG	[ 2]	DotArea	1	224	9.29	236	152.23	343.31	DotArea	353.2	63.6	567.2	64.4	1.13	258	.	CrossArea	congruent
sub29	48	CrossArea	1	LEFT	leftdot.PNG	[ 2]	DotArea	1	120	7.85	231	137.64	289	DotArea	460.1	63	567.3	64.1	0.82	130	.	CrossArea	congruent
sub29	49	CrossArea	1	RIGHT	rightdot.PNG	[ 2]	DotArea	1	95	10.33	181	33.2	379.5	DotArea	1586.5	63.6	533.1	64.1	1.04	99	.	CrossArea	congruent
sub29	50	CrossArea	1	LEFT	leftdot.PNG	[ 2]	DotArea	1	158	9.15	221	183.03	311.06	DotArea	369.7	63.6	594.6	64.6	0.85	1288	.	CrossArea	congruent
sub29	51	CrossArea	1	LEFT	leftdot.PNG	[ 2]	DotArea	1	205	9.01	221	180.22	319.29	DotArea	387.1	63.4	566.7	64.3	0.4	286	.	CrossArea	congruent
sub29	52	CrossArea	1	RIGHT	rightdot.PNG	[ 2]	DotArea	1	155	9.25	229	165.18	382.97	DotArea	1513.8	63.3	550.2	64.1	0.09	983	.	CrossArea	congruent
sub29	53	CrossArea	1	RIGHT	rightdot.PNG	[ 2]	DotArea	1	146	8.6	209	199.94	349.55	DotArea	1482.3	63	536.5	63.9	0.73	200	.	CrossArea	congruent
sub29	54	CrossArea	1	LEFT	leftdot.PNG	[ 2]	DotArea	1	262	8.44	214	179.48	288.95	DotArea	410.6	63.4	584.4	64.4	0.73	222	.	CrossArea	congruent
sub29	55	CrossArea	1	RIGHT	rightdot.PNG	[ 2]	DotArea	1	212	8.19	206	199.83	368.75	DotArea	1472.5	63	542	63.9	1.06	121	.	CrossArea	congruent
sub29	56	CrossArea	1	LEFT	leftdot.PNG	[ 2]	DotArea	1	155	8.45	237	136.25	300.31	DotArea	415.2	63.2	551.7	64.1	0.24	147	.	CrossArea	congruent
sub29	58	CrossArea	1	LEFT	leftdot.PNG	[ 2]	DotArea	1	209	8.76	229	156.36	306.02	DotArea	379.9	63.6	599.6	64.6	1.18	1231	.	CrossArea	congruent
sub29	60	CrossArea	1	LEFT	leftdot.PNG	[ 2]	DotArea	1	122	8.95	233	151.72	320.58	DotArea	393.2	63.5	590.7	64.5	1	1315	.	CrossArea	congruent
sub29	62	CrossArea	1	RIGHT	rightdot.PNG	[ 2]	DotArea	1	119	9.31	214	198.18	331.45	DotArea	1510.9	63.3	570.1	64.2	0.69	270	.	CrossArea	congruent
sub29	63	CrossArea	1	LEFT	leftdot.PNG	[ 2]	DotArea	1	110	8.24	221	164.88	289.42	DotArea	441.5	63.1	562	64.1	0.76	107	.	CrossArea	congruent
sub29	64	CrossArea	1	RIGHT	rightdot.PNG	[ 2]	DotArea	1	105	8.6	221	171.95	333.87	DotArea	1480.6	63.1	560.5	64.1	0.83	119	.	CrossArea	congruent
sub29	66	CrossArea	1	RIGHT	rightdot.PNG	[ 2]	DotArea	1	161	9.44	216	196.68	347.36	DotArea	1518.5	63.3	556.7	64.1	0.48	260	.	CrossArea	congruent
sub29	68	CrossArea	1	LEFT	leftdot.PNG	[ 2]	DotArea	1	164	8.61	237	138.82	314.34	DotArea	423.9	63.3	579.9	64.3	0.65	270	.	CrossArea	congruent
sub29	69	CrossArea	1	LEFT	leftdot.PNG	[ 2]	DotArea	1	130	9.05	218	184.77	319.71	DotArea	368.1	63.6	584	64.5	0.72	1318	.	CrossArea	congruent
sub29	70	CrossArea	1	RIGHT	rightdot.PNG	[ 2]	DotArea	1	112	8.49	223	166.49	300.47	DotArea	1468.2	63.2	579.9	64.2	1.2	100	.	CrossArea	congruent
sub29	71	CrossArea	1	LEFT	leftdot.PNG	[ 2]	DotArea	1	133	8.25	237	133.09	311.88	DotArea	428.2	63.2	567.7	64.2	0.52	164	.	CrossArea	congruent
sub29	72	CrossArea	1	RIGHT	rightdot.PNG	[ 2]	DotArea	1	154	9.38	211	208.34	378.59	DotArea	1517.7	63.3	558.4	64.2	0.49	946	.	CrossArea	congruent
sub29	73	CrossArea	1	LEFT	leftdot.PNG	[ 2]	DotArea	1	209	9.22	223	180.73	328.27	DotArea	363.8	63.6	575.3	64.4	0.72	1137	.	CrossArea	congruent
sub29	75	CrossArea	1	RIGHT	rightdot.PNG	[ 2]	DotArea	1	168	10.49	218	214	379.61	DotArea	1576.1	63.7	567.3	64.4	0.67	143	.	CrossArea	congruent
sub3	1	CrossArea	1	RIGHT	rightdot.PNG	[ 2]	DotArea	1	259	8.79	211	195.24	320.2	DotArea	1521.5	63.3	544.4	64.1	0.08	1194	.	CrossArea	congruent
sub3	2	CrossArea	1	LEFT	leftdot.PNG	[ 2]	DotArea	1	199	9.42	224	181.19	284.18	DotArea	375	63.6	602.3	64.6	0.67	1246	.	CrossArea	congruent
sub3	3	CrossArea	1	RIGHT	rightdot.PNG	[ 2]	DotArea	1	183	8.89	213	193.27	329.07	DotArea	1513.6	63.3	564.1	64.2	0.36	1269	.	CrossArea	congruent
sub3	4	CrossArea	1	LEFT	leftdot.PNG	[ 2]	DotArea	1	185	8.93	216	185.99	288.23	DotArea	402.7	63.4	591.6	64.5	0.78	266	.	CrossArea	congruent
sub3	5	CrossArea	1	LEFT	leftdot.PNG	[ 2]	DotArea	1	191	9.57	221	191.37	303.02	DotArea	379.1	63.6	587.3	64.5	0.59	1255	.	CrossArea	congruent
sub3	6	CrossArea	1	RIGHT	rightdot.PNG	[ 2]	DotArea	1	198	8.84	213	192.26	334.3	DotArea	1507.2	63.3	561.5	64.2	0.59	382	.	CrossArea	congruent
sub3	7	CrossArea	1	LEFT	leftdot.PNG	[ 2]	DotArea	1	197	9	216	187.41	283.15	DotArea	371	63.6	584	64.5	0.61	234	.	CrossArea	congruent
sub3	8	CrossArea	1	LEFT	leftdot.PNG	[ 2]	DotArea	1	182	8.87	218	180.98	271.51	DotArea	403.6	63.4	583.7	64.4	0.86	292	.	CrossArea	congruent
sub3	9	CrossArea	1	RIGHT	rightdot.PNG	[ 2]	DotArea	1	182	8.52	207	202.93	340.06	DotArea	1497.5	63.1	541.2	63.9	0.68	206	.	CrossArea	congruent
sub3	10	CrossArea	1	LEFT	leftdot.PNG	[ 2]	DotArea	1	183	8.8	216	183.43	277.38	DotArea	400.5	63.4	571.6	64.3	0.64	242	.	CrossArea	congruent
sub3	11	CrossArea	1	RIGHT	rightdot.PNG	[ 2]	DotArea	1	195	9.07	214	192.91	309.37	DotArea	1533.7	63.3	525	63.9	0.22	1254	.	CrossArea	congruent
sub3	12	CrossArea	1	LEFT	leftdot.PNG	[ 2]	DotArea	1	233	8.65	211	192.25	301.85	DotArea	410.8	63.4	581.9	64.3	0.75	155	.	CrossArea	congruent
sub3	13	CrossArea	1	RIGHT	rightdot.PNG	[ 2]	DotArea	1	184	9.22	216	192.16	324.01	DotArea	1532.1	63.3	542.1	64.1	0.35	1265	.	CrossArea	congruent
sub3	14	CrossArea	1	LEFT	leftdot.PNG	[ 2]	DotArea	1	168	8.84	223	173.36	276.65	DotArea	403.8	63.4	589.7	64.4	0.81	555	.	CrossArea	congruent
sub3	15	CrossArea	1	RIGHT	rightdot.PNG	[ 2]	DotArea	1	174	8.67	213	188.55	310.07	DotArea	1507.6	63.3	561.6	64.2	0.64	319	.	CrossArea	congruent
sub3	16	CrossArea	1	RIGHT	rightdot.PNG	[ 2]	DotArea	1	188	9.39	214	199.71	335.45	DotArea	1544.4	63.4	537.4	64.1	0.28	1261	.	CrossArea	congruent
sub3	17	CrossArea	1	LEFT	leftdot.PNG	[ 2]	DotArea	1	182	9.33	221	186.53	292.95	DotArea	372.4	63.6	588.4	64.5	0.56	1099	.	CrossArea	congruent
sub3	18	CrossArea	1	RIGHT	rightdot.PNG	[ 2]	DotArea	1	159	9.27	214	197.19	291.55	DotArea	1566.6	63.6	552.7	64.2	0.43	237	.	CrossArea	congruent
sub3	19	CrossArea	1	LEFT	leftdot.PNG	[ 2]	DotArea	1	151	9.61	227	178	264	.	335.5	63.8	593.1	64.7	0.92	166	.	CrossArea	congruent
sub3	20	CrossArea	1	LEFT	leftdot.PNG	[ 2]	DotArea	1	231	9.65	221	193.03	300.41	DotArea	349.8	63.7	579.2	64.5	0.65	1215	.	CrossArea	congruent
sub3	21	CrossArea	1	RIGHT	rightdot.PNG	[ 2]	DotArea	1	176	8.94	211	198.68	303.79	DotArea	1536.6	63.4	559.1	64.2	0.28	1276	.	CrossArea	congruent
sub3	22	CrossArea	1	LEFT	leftdot.PNG	[ 2]	DotArea	1	169	9.58	224	184.33	291.12	DotArea	374.5	63.6	580.3	64.4	0.67	1276	.	CrossArea	congruent
sub3	23	CrossArea	1	RIGHT	rightdot.PNG	[ 2]	DotArea	1	164	9.42	218	192.26	303.37	DotArea	1542.4	63.5	564.8	64.3	0.45	1283	.	CrossArea	congruent
sub3	25	CrossArea	1	LEFT	leftdot.PNG	[ 2]	DotArea	1	169	9.38	223	184.02	273.67	DotArea	374.4	63.5	580	64.4	0.62	881	.	CrossArea	congruent
sub3	26	CrossArea	1	RIGHT	rightdot.PNG	[ 2]	DotArea	1	167	8.98	224	172.79	305.26	DotArea	1510.1	63.4	578.4	64.3	1.17	1277	.	CrossArea	congruent
sub3	27	CrossArea	1	RIGHT	rightdot.PNG	[ 2]	DotArea	1	167	9.04	225	170.54	298.92	DotArea	1489.5	63.3	597.5	64.4	1.11	1277	.	CrossArea	congruent
sub3	28	CrossArea	1	LEFT	leftdot.PNG	[ 2]	DotArea	1	169	9.4	225	177.35	277.16	DotArea	347.3	63.8	590.1	64.6	0.74	849	.	CrossArea	congruent
sub3	29	CrossArea	1	RIGHT	rightdot.PNG	[ 2]	DotArea	1	208	9.01	218	183.92	341	DotArea	1531.6	63.6	596.8	64.6	0.9	1240	.	CrossArea	congruent
sub3	30	CrossArea	1	RIGHT	rightdot.PNG	[ 2]	DotArea	1	167	9.35	216	194.77	327.5	DotArea	1533.3	63.5	586.3	64.5	0.79	1282	.	CrossArea	congruent
sub3	31	CrossArea	1	LEFT	leftdot.PNG	[ 2]	DotArea	1	162	9.36	225	176.66	264.4	DotArea	387.5	63.6	610.6	64.7	1.04	580	.	CrossArea	congruent
sub3	32	CrossArea	1	RIGHT	rightdot.PNG	[ 2]	DotArea	1	186	9.15	211	203.32	349.2	DotArea	1523.6	63.4	577.8	64.4	0.6	1265	.	CrossArea	congruent
sub3	33	CrossArea	1	LEFT	leftdot.PNG	[ 2]	DotArea	1	164	9.19	218	187.6	287.02	DotArea	394.4	63.4	570.9	64.3	0.7	1284	.	CrossArea	congruent
sub3	34	CrossArea	1	LEFT	leftdot.PNG	[ 2]	DotArea	1	192	7.88	210	179.2	290.14	DotArea	446.1	63.1	570.7	64.2	0.92	172	.	CrossArea	congruent
sub3	35	CrossArea	1	RIGHT	rightdot.PNG	[ 2]	DotArea	1	173	9.53	218	194.58	330.21	DotArea	1524.1	63.4	574	64.3	0.91	266	.	CrossArea	congruent
sub3	36	CrossArea	1	RIGHT	rightdot.PNG	[ 2]	DotArea	1	180	9.02	214	192.02	313.65	DotArea	1538.4	63.5	569.3	64.3	0.62	1269	.	CrossArea	congruent
sub3	37	CrossArea	1	LEFT	leftdot.PNG	[ 2]	DotArea	1	176	8.89	225	167.69	244.42	DotArea	405.4	63.4	593.7	64.5	0.84	240	.	CrossArea	congruent
sub3	38	CrossArea	1	RIGHT	rightdot.PNG	[ 2]	DotArea	1	166	8.58	213	186.47	298.08	DotArea	1514.6	63.3	550.4	64.1	0.34	789	.	CrossArea	congruent
sub3	39	CrossArea	1	RIGHT	rightdot.PNG	[ 2]	DotArea	1	204	9.85	216	205.14	332.94	DotArea	1560	63.5	537.9	64.1	0.3	184	.	CrossArea	congruent
sub3	41	CrossArea	1	RIGHT	rightdot.PNG	[ 2]	DotArea	1	260	8.69	211	193.1	318.15	DotArea	1493.4	63.1	547.1	64	0.48	1192	.	CrossArea	congruent
sub3	42	CrossArea	1	LEFT	leftdot.PNG	[ 2]	DotArea	1	173	8.95	237	144.43	270.81	DotArea	408.8	63.3	566.7	64.2	0.52	474	.	CrossArea	congruent
sub3	43	CrossArea	1	LEFT	leftdot.PNG	[ 2]	DotArea	1	180	9.04	214	192.27	295.56	DotArea	384.9	63.4	560.2	64.2	0.21	1270	.	CrossArea	congruent
sub3	44	CrossArea	1	RIGHT	rightdot.PNG	[ 2]	DotArea	1	98	8.69	210	197.6	327.42	DotArea	1491.3	63.1	535.5	63.9	0.9	270	.	CrossArea	congruent
sub3	45	CrossArea	1	LEFT	leftdot.PNG	[ 2]	DotArea	1	192	9.29	214	197.65	320.77	DotArea	398.5	63.3	562.6	64.2	0.61	534	.	CrossArea	congruent
sub3	46	CrossArea	1	LEFT	leftdot.PNG	[ 2]	DotArea	1	205	8.51	211	189.04	319.3	DotArea	452.2	63.2	590	64.3	1.25	235	.	CrossArea	congruent
sub3	47	CrossArea	1	RIGHT	rightdot.PNG	[ 2]	DotArea	1	144	9.66	218	197.23	341.61	DotArea	1566	63.6	561.6	64.3	0.57	218	.	CrossArea	congruent
sub3	48	CrossArea	1	LEFT	leftdot.PNG	[ 2]	DotArea	1	179	9.26	223	181.52	276.51	DotArea	374	63.6	580.1	64.4	0.77	1268	.	CrossArea	congruent
sub3	49	CrossArea	1	LEFT	leftdot.PNG	[ 2]	DotArea	1	205	8.82	211	196.1	295.16	DotArea	399.2	63.5	593.7	64.5	0.62	743	.	CrossArea	congruent
sub3	50	CrossArea	1	RIGHT	rightdot.PNG	[ 2]	DotArea	1	199	8.88	214	188.9	320.85	DotArea	1521.4	63.3	558.6	64.2	0.54	1210	.	CrossArea	congruent
sub3	51	CrossArea	1	RIGHT	rightdot.PNG	[ 2]	DotArea	1	186	8.42	211	187.06	342.12	DotArea	1485.6	63.1	538.3	63.9	0.69	363	.	CrossArea	congruent
sub3	52	CrossArea	1	LEFT	leftdot.PNG	[ 2]	DotArea	1	152	9.47	225	178.67	265.22	DotArea	348.4	63.6	562.7	64.3	0.58	230	.	CrossArea	congruent
sub3	53	CrossArea	1	RIGHT	rightdot.PNG	[ 2]	DotArea	1	178	9.45	221	189.07	328.91	DotArea	1541.3	63.4	556.6	64.2	0.52	1269	.	CrossArea	congruent
sub3	54	CrossArea	1	LEFT	leftdot.PNG	[ 2]	DotArea	1	140	9.33	221	186.67	276.84	DotArea	382.5	63.5	588.4	64.5	0.68	266	.	CrossArea	congruent
sub3	55	CrossArea	1	RIGHT	rightdot.PNG	[ 2]	DotArea	1	175	8.45	216	176.07	296.86	DotArea	1508.8	63.2	541.1	64	0.51	1274	.	CrossArea	congruent
sub3	56	CrossArea	1	LEFT	leftdot.PNG	[ 2]	DotArea	1	181	8.73	218	178.11	264.73	DotArea	434.1	63.2	580.7	64.3	1.02	242	.	CrossArea	congruent
sub3	57	CrossArea	1	LEFT	leftdot.PNG	[ 2]	DotArea	1	182	9.29	227	172.02	276	DotArea	378.7	63.5	565.3	64.3	0.37	1260	.	CrossArea	congruent
sub3	58	CrossArea	1	RIGHT	rightdot.PNG	[ 2]	DotArea	1	177	9.34	211	207.65	345.22	DotArea	1489.7	63.2	564	64.1	0.93	233	.	CrossArea	congruent
sub3	60	CrossArea	1	LEFT	leftdot.PNG	[ 2]	DotArea	1	137	9.4	221	187.95	289.76	DotArea	354.7	63.7	594.9	64.6	0.79	124	.	CrossArea	congruent
sub3	61	CrossArea	1	RIGHT	rightdot.PNG	[ 2]	DotArea	1	145	9.03	228	164.13	258.88	DotArea	1535.8	63.5	580.4	64.4	0.64	1086	.	CrossArea	congruent
sub3	63	CrossArea	1	LEFT	leftdot.PNG	[ 2]	DotArea	1	158	9.21	223	180.52	273.67	DotArea	361.7	63.7	582.9	64.5	0.38	1288	.	CrossArea	congruent
sub3	64	CrossArea	1	RIGHT	rightdot.PNG	[ 2]	DotArea	1	159	9.37	227	173.53	280.5	DotArea	1551.3	63.4	537.7	64.1	0.38	1283	.	CrossArea	congruent
sub3	65	CrossArea	1	LEFT	leftdot.PNG	[ 2]	DotArea	1	190	9.27	216	193.12	315.32	DotArea	367.6	63.6	576.6	64.4	0.52	1103	.	CrossArea	congruent
sub3	66	CrossArea	1	RIGHT	rightdot.PNG	[ 2]	DotArea	1	168	8.84	214	188.08	285.53	DotArea	1505.7	63.2	545	64	0.57	1281	.	CrossArea	congruent
sub3	67	CrossArea	1	LEFT	leftdot.PNG	[ 2]	DotArea	1	168	8.67	218	177	269.3	DotArea	379	63.5	579.4	64.4	0.64	271	.	CrossArea	congruent
sub3	69	CrossArea	1	LEFT	leftdot.PNG	[ 2]	DotArea	1	162	9.08	221	181.56	291.11	DotArea	388.9	63.5	590.2	64.5	0.72	278	.	CrossArea	congruent
sub3	70	CrossArea	1	RIGHT	rightdot.PNG	[ 2]	DotArea	1	175	9.37	218	191.18	329.41	DotArea	1543.4	63.5	562.9	64.3	0.53	1273	.	CrossArea	congruent
sub3	71	CrossArea	1	LEFT	leftdot.PNG	[ 2]	DotArea	1	148	9.22	225	174.04	271.99	DotArea	376.5	63.5	569.8	64.3	0.59	1060	.	CrossArea	congruent
sub3	72	CrossArea	1	RIGHT	rightdot.PNG	[ 2]	DotArea	1	178	9.87	218	201.53	333.59	DotArea	1586.2	63.7	548.3	64.3	0.5	179	.	CrossArea	congruent
sub3	73	CrossArea	1	RIGHT	rightdot.PNG	[ 2]	DotArea	1	174	8.93	213	194.19	325.41	DotArea	1509.5	63.2	535.6	64	0.58	1277	.	CrossArea	congruent
sub3	74	CrossArea	1	LEFT	leftdot.PNG	[ 2]	DotArea	1	104	10.14	233	171.78	254.11	.	320	63.7	543.5	64.3	1.24	108	.	CrossArea	congruent
sub3	75	CrossArea	1	LEFT	leftdot.PNG	[ 2]	DotArea	1	229	9.2	218	187.84	295.79	DotArea	388.4	63.4	553.2	64.2	0.23	1218	.	CrossArea	congruent
sub30	1	CrossArea	1	LEFT	leftdot.PNG	[ 2]	DotArea	1	149	9.14	216	190.48	315.88	DotArea	375.9	63.5	558.6	64.2	0.54	1300	.	CrossArea	congruent
sub30	2	CrossArea	1	RIGHT	rightdot.PNG	[ 2]	DotArea	1	278	9.87	225	186.19	288.55	DotArea	1580.8	63.6	546.3	64.2	0.42	1166	.	CrossArea	congruent
sub30	3	CrossArea	1	RIGHT	rightdot.PNG	[ 2]	DotArea	1	155	9.09	221	181.79	273.01	DotArea	1514	63.2	529.7	63.9	0.29	449	.	CrossArea	congruent
sub30	4	CrossArea	1	LEFT	leftdot.PNG	[ 2]	DotArea	1	154	8.35	213	181.52	280.22	DotArea	431.2	63.3	585.3	64.3	0.66	137	.	CrossArea	congruent
sub30	5	CrossArea	1	LEFT	leftdot.PNG	[ 2]	DotArea	1	168	9.59	238	152.14	255.66	DotArea	357.5	63.6	575.3	64.4	0.64	322	.	CrossArea	congruent
sub30	6	CrossArea	1	RIGHT	rightdot.PNG	[ 2]	DotArea	1	393	9.73	251	131.51	285.8	DotArea	1563.4	63.5	528.2	64	0.19	593	.	CrossArea	congruent
sub30	7	CrossArea	1	LEFT	leftdot.PNG	[ 2]	DotArea	1	221	9.66	235	161.02	292.34	DotArea	356.7	63.6	556.5	64.3	1.07	1216	.	CrossArea	congruent
sub30	8	CrossArea	1	LEFT	leftdot.PNG	[ 2]	DotArea	1	286	8.74	231	153.39	293.16	DotArea	412.4	63.2	535.9	63.9	0.57	1153	.	CrossArea	congruent
sub30	9	CrossArea	1	RIGHT	rightdot.PNG	[ 2]	DotArea	1	215	11.16	235	185.96	280.29	.	1642.4	63.9	508.5	64.1	1.1	155	.	CrossArea	congruent
sub30	10	CrossArea	1	LEFT	leftdot.PNG	[ 2]	DotArea	1	152	9.24	224	177.66	282.48	DotArea	373.3	63.4	557.5	64.2	1.01	1293	.	CrossArea	congruent
sub30	11	CrossArea	1	RIGHT	rightdot.PNG	[ 2]	DotArea	1	187	9.36	259	115.59	328.05	DotArea	1549.3	63.4	535.8	64.1	0.29	466	.	CrossArea	congruent
sub30	12	CrossArea	1	LEFT	leftdot.PNG	[ 2]	DotArea	1	255	8.16	265	94.92	274.6	DotArea	454.6	62.9	523.8	63.7	0.38	132	.	CrossArea	congruent
sub30	13	CrossArea	1	RIGHT	rightdot.PNG	[ 2]	DotArea	1	240	10.62	236	174.12	277.1	.	1638.7	63.9	525.8	64.2	1.06	200	.	CrossArea	congruent
sub30	14	CrossArea	1	RIGHT	rightdot.PNG	[ 2]	DotArea	1	208	10.04	225	189.36	298.31	.	1597.8	63.6	508.4	64	0.84	338	.	CrossArea	congruent
sub30	15	CrossArea	1	LEFT	leftdot.PNG	[ 2]	DotArea	1	203	9.31	225	175.75	276.94	DotArea	383.8	63.4	551.2	64.2	0.55	1240	.	CrossArea	congruent
sub30	17	CrossArea	1	RIGHT	rightdot.PNG	[ 2]	DotArea	1	163	10.72	232	184.86	274.59	.	1613	63.7	514.8	64.1	0.9	190	.	CrossArea	congruent
sub30	18	CrossArea	1	LEFT	leftdot.PNG	[ 2]	DotArea	1	226	9.3	218	189.79	286.96	DotArea	366.3	63.4	535	64.1	0.96	745	.	CrossArea	congruent
sub30	19	CrossArea	1	LEFT	leftdot.PNG	[ 2]	DotArea	1	173	9.04	216	188.43	291.16	DotArea	412.9	63.2	545.3	64	0.21	223	.	CrossArea	congruent
sub30	22	CrossArea	1	LEFT	leftdot.PNG	[ 2]	DotArea	1	170	10.16	231	178.32	304.69	DotArea	345.2	63.6	538.8	64.2	0.79	218	.	CrossArea	congruent
sub30	23	CrossArea	1	RIGHT	rightdot.PNG	[ 2]	DotArea	1	211	10.94	237	176.43	303.93	.	1663.5	64	498.4	64.1	1.04	314	.	CrossArea	congruent
sub30	24	CrossArea	1	RIGHT	rightdot.PNG	[ 2]	DotArea	1	232	9.59	266	110.29	304.15	DotArea	1570.7	63.3	481	63.7	0.72	1177	.	CrossArea	congruent
sub30	25	CrossArea	1	LEFT	leftdot.PNG	[ 2]	DotArea	1	268	8.92	256	112.93	256.77	DotArea	407.7	63.2	536.1	64	0.72	1036	.	CrossArea	congruent
sub30	27	CrossArea	1	LEFT	leftdot.PNG	[ 2]	DotArea	1	215	9.27	254	120.35	261.62	DotArea	373.8	63.4	540.1	64.1	0.78	710	.	CrossArea	congruent
sub30	28	CrossArea	1	RIGHT	rightdot.PNG	[ 2]	DotArea	1	199	10.54	229	188.24	277.16	.	1617.7	63.6	488.1	63.9	0.49	1241	.	CrossArea	congruent
sub30	29	CrossArea	1	LEFT	leftdot.PNG	[ 2]	DotArea	1	188	10.15	227	187.99	313.46	DotArea	335.9	63.7	548.6	64.3	0.7	703	.	CrossArea	congruent
sub30	31	CrossArea	1	RIGHT	rightdot.PNG	[ 2]	DotArea	1	225	10	260	121.93	261.59	DotArea	1573.4	63.5	509.2	63.9	0.33	1189	.	CrossArea	congruent
sub30	33	CrossArea	1	LEFT	leftdot.PNG	[ 2]	DotArea	1	195	8.98	235	149.65	302.27	DotArea	402.3	63.2	541.3	64	0.69	1242	.	CrossArea	congruent
sub30	35	CrossArea	1	LEFT	leftdot.PNG	[ 2]	DotArea	1	177	9.1	221	181.91	283.92	DotArea	396.2	63.2	529.3	63.9	0.36	1270	.	CrossArea	congruent
sub30	36	CrossArea	1	LEFT	leftdot.PNG	[ 2]	DotArea	1	185	9.68	227	179.24	280.44	DotArea	352.1	63.6	551.7	64.2	0.94	1258	.	CrossArea	congruent
sub30	37	CrossArea	1	RIGHT	rightdot.PNG	[ 2]	DotArea	1	150	11.1	233	188.12	296.26	.	1659.2	64	513.2	64.2	1.07	239	.	CrossArea	congruent
sub30	38	CrossArea	1	LEFT	leftdot.PNG	[ 2]	DotArea	1	212	8.82	250	120.86	256	DotArea	425.7	63	508	63.7	0.49	1212	.	CrossArea	congruent
sub30	39	CrossArea	1	RIGHT	rightdot.PNG	[ 2]	DotArea	1	205	10.34	229	184.72	275.31	.	1597.6	63.6	511.6	64	0.52	711	.	CrossArea	congruent
sub30	40	CrossArea	1	LEFT	leftdot.PNG	[ 2]	DotArea	1	154	9.83	232	169.57	253.51	DotArea	347.6	63.5	533	64.1	1.02	241	.	CrossArea	congruent
sub30	41	CrossArea	1	RIGHT	rightdot.PNG	[ 2]	DotArea	1	171	11.02	229	196.79	314.72	.	1644.9	63.9	510.7	64.1	0.3	1269	.	CrossArea	congruent
sub30	42	CrossArea	1	LEFT	leftdot.PNG	[ 2]	DotArea	1	208	9.28	225	175.16	256.95	DotArea	383.9	63.3	542.4	64.1	0.5	431	.	CrossArea	congruent
sub30	43	CrossArea	1	RIGHT	rightdot.PNG	[ 2]	DotArea	1	147	9.66	277	99.62	288.91	DotArea	1569.2	63.6	546.1	64.2	0.3	1252	.	CrossArea	congruent
sub30	44	CrossArea	1	RIGHT	rightdot.PNG	[ 2]	DotArea	1	212	10.61	232	182.96	287.63	.	1622.9	63.8	527.6	64.2	0.5	1226	.	CrossArea	congruent
sub30	45	CrossArea	1	LEFT	leftdot.PNG	[ 2]	DotArea	1	245	9.45	225	178.31	265.3	DotArea	360.1	63.6	571.5	64.4	1.09	391	.	CrossArea	congruent
sub30	46	CrossArea	1	RIGHT	rightdot.PNG	[ 2]	DotArea	1	161	10.34	231	181.39	331.57	.	1614.6	63.8	516.4	64.1	0.43	1279	.	CrossArea	congruent
sub30	47	CrossArea	1	LEFT	leftdot.PNG	[ 2]	DotArea	1	151	9.82	229	175.44	282.78	DotArea	339.3	63.6	540.7	64.2	1.07	260	.	CrossArea	congruent
sub30	48	CrossArea	1	RIGHT	rightdot.PNG	[ 2]	DotArea	1	182	10.47	225	197.53	299.6	.	1591.1	63.5	492	63.8	0.56	656	.	CrossArea	congruent
sub30	49	CrossArea	1	RIGHT	rightdot.PNG	[ 2]	DotArea	1	108	9.12	223	178.88	268.3	DotArea	1536.7	63.3	531	64	0.23	290	.	CrossArea	congruent
sub30	50	CrossArea	1	LEFT	leftdot.PNG	[ 2]	DotArea	1	192	9.71	224	186.76	287.39	DotArea	344.1	63.6	551.3	64.3	0.98	1252	.	CrossArea	congruent
sub30	52	CrossArea	1	RIGHT	rightdot.PNG	[ 2]	DotArea	1	207	11.02	232	190	288.86	.	1660.2	64.1	520	64.3	1.09	235	.	CrossArea	congruent
sub30	53	CrossArea	1	LEFT	leftdot.PNG	[ 2]	DotArea	1	147	9.75	225	183.92	288.25	DotArea	348.9	63.6	549	64.2	1.04	986	.	CrossArea	congruent
sub30	54	CrossArea	1	RIGHT	rightdot.PNG	[ 2]	DotArea	1	168	10.37	227	191.96	304.04	.	1618.3	63.7	491.2	63.9	0.36	1274	.	CrossArea	congruent
sub30	55	CrossArea	1	RIGHT	rightdot.PNG	[ 2]	DotArea	1	206	10.36	238	164.4	318.12	.	1604	63.7	524.1	64.1	0.34	1227	.	CrossArea	congruent
sub30	56	CrossArea	1	LEFT	leftdot.PNG	[ 2]	DotArea	1	134	9.27	229	165.51	307.57	DotArea	372.3	63.4	534.7	64	0.94	689	.	CrossArea	congruent
sub30	57	CrossArea	1	LEFT	leftdot.PNG	[ 2]	DotArea	1	169	7.76	214	165.18	249.51	DotArea	475.1	62.9	538.5	63.8	1.01	151	.	CrossArea	congruent
sub30	58	CrossArea	1	RIGHT	rightdot.PNG	[ 2]	DotArea	1	211	10.53	225	198.66	299.75	.	1606.1	63.6	502.9	64	0.42	1233	.	CrossArea	congruent
sub30	60	CrossArea	1	LEFT	leftdot.PNG	[ 2]	DotArea	1	222	8.78	211	195.04	279.36	DotArea	397.6	63.3	560.3	64.2	0.59	362	.	CrossArea	congruent
sub30	61	CrossArea	1	RIGHT	rightdot.PNG	[ 2]	DotArea	1	206	9.04	232	155.82	301.86	DotArea	1564.1	63.3	496.3	63.8	0.7	1234	.	CrossArea	congruent
sub30	62	CrossArea	1	LEFT	leftdot.PNG	[ 2]	DotArea	1	213	9.88	228	179.7	281.78	DotArea	341.8	63.6	538	64.2	0.78	846	.	CrossArea	congruent
sub30	63	CrossArea	1	LEFT	leftdot.PNG	[ 2]	DotArea	1	151	8.63	216	179.79	281.69	DotArea	407.8	63.1	521.9	63.8	0.65	618	.	CrossArea	congruent
sub30	64	CrossArea	1	RIGHT	rightdot.PNG	[ 2]	DotArea	1	193	9.79	239	152.91	299.67	DotArea	1548.7	63.3	510.8	63.9	0.21	1241	.	CrossArea	congruent
sub30	65	CrossArea	1	LEFT	leftdot.PNG	[ 2]	DotArea	1	202	9.62	228	174.88	280.29	DotArea	360.9	63.5	555.9	64.3	0.84	702	.	CrossArea	congruent
sub30	66	CrossArea	1	LEFT	leftdot.PNG	[ 2]	DotArea	1	154	9.06	216	188.85	300.64	DotArea	382.8	63.4	543.2	64.1	0.47	367	.	CrossArea	congruent
sub30	67	CrossArea	1	RIGHT	rightdot.PNG	[ 2]	DotArea	1	246	9.23	260	112.53	241.93	DotArea	1502.7	63	498.7	63.6	0.49	517	.	CrossArea	congruent
sub30	70	CrossArea	1	LEFT	leftdot.PNG	[ 2]	DotArea	1	158	9.56	225	180.44	289.28	DotArea	349.3	63.5	542	64.2	0.88	1236	.	CrossArea	congruent
sub30	71	CrossArea	1	RIGHT	rightdot.PNG	[ 2]	DotArea	1	204	9.61	272	104.48	269.26	DotArea	1543	63.2	495.8	63.7	0.56	1201	.	CrossArea	congruent
sub30	72	CrossArea	1	LEFT	leftdot.PNG	[ 2]	DotArea	1	144	8.91	218	181.91	280.61	DotArea	393.7	63.3	540.5	64	0.41	326	.	CrossArea	congruent
sub30	74	CrossArea	1	RIGHT	rightdot.PNG	[ 2]	DotArea	1	173	10.05	225	189.71	282.52	DotArea	1589.1	63.6	508.2	64	0.39	428	.	CrossArea	congruent
sub30	75	CrossArea	1	LEFT	leftdot.PNG	[ 2]	DotArea	1	168	9.4	235	156.71	270.23	DotArea	344.9	63.6	557.2	64.3	0.94	714	.	CrossArea	congruent
sub31	1	CrossArea	1	LEFT	leftdot.PNG	[ 2]	DotArea	1	218	9.09	213	197.62	309.67	DotArea	358.6	63.5	540.2	64.1	0.44	196	.	CrossArea	congruent
sub31	2	CrossArea	1	LEFT	leftdot.PNG	[ 2]	DotArea	1	227	9.1	221	182.07	287.07	DotArea	345.1	63.6	548.2	64.2	1.02	1220	.	CrossArea	congruent
sub31	3	CrossArea	1	RIGHT	rightdot.PNG	[ 2]	DotArea	1	240	9.22	213	200.44	334.83	DotArea	1475.7	63.1	556.8	64	1	130	.	CrossArea	congruent
sub31	4	CrossArea	1	LEFT	leftdot.PNG	[ 2]	DotArea	1	246	9.31	218	189.97	278.32	DotArea	326.5	63.8	562.1	64.4	1.01	304	.	CrossArea	congruent
sub31	5	CrossArea	1	RIGHT	rightdot.PNG	[ 2]	DotArea	1	245	9.1	211	202.26	331.13	DotArea	1485.5	63.1	558.8	64.1	0.8	133	.	CrossArea	congruent
sub31	6	CrossArea	1	RIGHT	rightdot.PNG	[ 2]	DotArea	1	317	9.05	213	196.67	323.28	DotArea	1538.7	63.2	497.6	63.7	0.57	1118	.	CrossArea	congruent
sub31	7	CrossArea	1	LEFT	leftdot.PNG	[ 2]	DotArea	1	209	8.93	214	190.09	288.35	DotArea	387.6	63.3	534	64	0.09	308	.	CrossArea	congruent
sub31	8	CrossArea	1	LEFT	leftdot.PNG	[ 2]	DotArea	1	183	8.82	221	176.47	262.64	DotArea	409.7	63.1	525	63.9	0.45	152	.	CrossArea	congruent
sub31	9	CrossArea	1	RIGHT	rightdot.PNG	[ 2]	DotArea	1	239	8.55	210	194.34	315.74	DotArea	1493.2	63.1	526.4	63.8	0.75	168	.	CrossArea	congruent
sub31	10	CrossArea	1	LEFT	leftdot.PNG	[ 2]	DotArea	1	217	9.55	216	199.03	300.53	DotArea	380.8	63.4	555.2	64.2	0.15	227	.	CrossArea	congruent
sub31	11	CrossArea	1	LEFT	leftdot.PNG	[ 2]	DotArea	1	209	9.09	216	189.33	297.06	DotArea	396.4	63.3	539	64	0.23	237	.	CrossArea	congruent
sub31	12	CrossArea	1	RIGHT	rightdot.PNG	[ 2]	DotArea	1	230	9.03	214	192.23	321.56	DotArea	1522.9	63.3	545.3	64.1	0.12	1219	.	CrossArea	congruent
sub31	13	CrossArea	1	LEFT	leftdot.PNG	[ 2]	DotArea	1	207	9.29	214	197.68	298.73	DotArea	384.3	63.4	555.6	64.2	0.48	1243	.	CrossArea	congruent
sub31	14	CrossArea	1	LEFT	leftdot.PNG	[ 2]	DotArea	1	218	9.5	221	189.96	293.12	DotArea	381.2	63.3	530.9	64	0.18	1229	.	CrossArea	congruent
sub31	15	CrossArea	1	RIGHT	rightdot.PNG	[ 2]	DotArea	1	317	8.83	213	191.95	321.36	DotArea	1509.5	63.2	545	64	0.47	438	.	CrossArea	congruent
sub31	16	CrossArea	1	RIGHT	rightdot.PNG	[ 2]	DotArea	1	241	9.37	210	213.01	352.2	DotArea	1542.8	63.4	543.3	64.1	0.14	767	.	CrossArea	congruent
sub31	17	CrossArea	1	LEFT	leftdot.PNG	[ 2]	DotArea	1	217	9.58	218	195.56	300.14	DotArea	374	63.4	536.9	64.1	0.31	855	.	CrossArea	congruent
sub31	19	CrossArea	1	LEFT	leftdot.PNG	[ 2]	DotArea	1	224	9.26	214	197.03	307.87	DotArea	366	63.5	558.8	64.3	0.42	302	.	CrossArea	congruent
sub31	20	CrossArea	1	LEFT	leftdot.PNG	[ 2]	DotArea	1	205	9.13	213	198.47	297.57	DotArea	384.6	63.4	556.8	64.2	0.42	272	.	CrossArea	congruent
sub31	21	CrossArea	1	RIGHT	rightdot.PNG	[ 2]	DotArea	1	241	9.39	214	199.88	321.93	DotArea	1539.6	63.4	544.6	64.1	0.19	188	.	CrossArea	congruent
sub31	22	CrossArea	1	LEFT	leftdot.PNG	[ 2]	DotArea	1	194	9.06	213	197	279.86	DotArea	410	63.3	578.5	64.3	0.67	207	.	CrossArea	congruent
sub31	23	CrossArea	1	RIGHT	rightdot.PNG	[ 2]	DotArea	1	229	8.63	211	191.7	332.44	DotArea	1505.8	63.2	539.4	64	0.51	163	.	CrossArea	congruent
sub31	24	CrossArea	1	RIGHT	rightdot.PNG	[ 2]	DotArea	1	240	9.02	214	191.94	321.73	DotArea	1535.8	63.3	529.3	64	0.08	748	.	CrossArea	congruent
sub31	25	CrossArea	1	LEFT	leftdot.PNG	[ 2]	DotArea	1	213	9.35	218	190.9	290.92	DotArea	372.2	63.3	521.4	63.9	0.28	297	.	CrossArea	congruent
sub31	26	CrossArea	1	RIGHT	rightdot.PNG	[ 2]	DotArea	1	221	8.72	213	189.55	348.96	DotArea	1529.8	63.2	518.5	63.9	0.25	555	.	CrossArea	congruent
sub31	27	CrossArea	1	RIGHT	rightdot.PNG	[ 2]	DotArea	1	228	9.05	213	196.78	328.04	DotArea	1533.7	63.4	544.8	64.1	0.17	354	.	CrossArea	congruent
sub31	28	CrossArea	1	LEFT	leftdot.PNG	[ 2]	DotArea	1	191	9.87	216	205.52	304.72	DotArea	353.7	63.7	575.2	64.4	0.69	340	.	CrossArea	congruent
sub31	29	CrossArea	1	LEFT	leftdot.PNG	[ 2]	DotArea	1	217	9.18	218	187.32	290.54	DotArea	382.5	63.4	557	64.2	0.34	295	.	CrossArea	congruent
sub31	30	CrossArea	1	RIGHT	rightdot.PNG	[ 2]	DotArea	1	230	9.25	214	196.82	325.51	DotArea	1516.6	63.3	549.1	64.1	0.41	345	.	CrossArea	congruent
sub31	31	CrossArea	1	LEFT	leftdot.PNG	[ 2]	DotArea	1	211	9.71	218	198.24	299.95	DotArea	357.1	63.5	547.7	64.2	0.56	403	.	CrossArea	congruent
sub31	32	CrossArea	1	RIGHT	rightdot.PNG	[ 2]	DotArea	1	242	9.31	213	202.32	335.01	DotArea	1533	63.4	554.8	64.2	0.31	987	.	CrossArea	congruent
sub31	33	CrossArea	1	RIGHT	rightdot.PNG	[ 2]	DotArea	1	249	8.87	213	192.92	331.62	DotArea	1526.2	63.3	540.4	64	0.26	286	.	CrossArea	congruent
sub31	34	CrossArea	1	LEFT	leftdot.PNG	[ 2]	DotArea	1	193	9.5	218	193.9	300.4	DotArea	382.3	63.5	567.6	64.3	0.46	316	.	CrossArea	congruent
sub31	35	CrossArea	1	RIGHT	rightdot.PNG	[ 2]	DotArea	1	235	9.04	214	192.27	317.83	DotArea	1547.9	63.4	543.1	64.1	0.19	349	.	CrossArea	congruent
sub31	36	CrossArea	1	RIGHT	rightdot.PNG	[ 2]	DotArea	1	236	9.17	214	195.13	307.84	DotArea	1543.6	63.4	545.1	64.1	0.12	327	.	CrossArea	congruent
sub31	37	CrossArea	1	LEFT	leftdot.PNG	[ 2]	DotArea	1	218	9.64	218	196.79	302.83	DotArea	384.3	63.4	550.3	64.1	0.19	236	.	CrossArea	congruent
sub31	38	CrossArea	1	RIGHT	rightdot.PNG	[ 2]	DotArea	1	288	9.32	213	202.58	328.74	DotArea	1554.3	63.5	555.9	64.2	0.36	386	.	CrossArea	congruent
sub31	39	CrossArea	1	RIGHT	rightdot.PNG	[ 2]	DotArea	1	222	9.33	211	207.3	342.78	DotArea	1578.1	63.8	583.1	64.5	1.01	159	.	CrossArea	congruent
sub31	41	CrossArea	1	LEFT	leftdot.PNG	[ 2]	DotArea	1	204	9.82	218	200.47	329.99	DotArea	365.9	63.5	562.2	64.3	0.45	274	.	CrossArea	congruent
sub31	42	CrossArea	1	RIGHT	rightdot.PNG	[ 2]	DotArea	1	266	9.01	213	195.84	339.66	DotArea	1547.6	63.5	549.6	64.2	0.33	706	.	CrossArea	congruent
sub31	43	CrossArea	1	LEFT	leftdot.PNG	[ 2]	DotArea	1	189	9.74	218	198.87	318.04	DotArea	361.9	63.5	552.9	64.2	0.58	243	.	CrossArea	congruent
sub31	44	CrossArea	1	RIGHT	rightdot.PNG	[ 2]	DotArea	1	297	9.61	213	208.94	346.18	DotArea	1565.1	63.6	554.4	64.3	0.58	281	.	CrossArea	congruent
sub31	46	CrossArea	1	LEFT	leftdot.PNG	[ 2]	DotArea	1	210	9.47	218	193.34	327.94	DotArea	371.1	63.5	561.2	64.3	0.41	337	.	CrossArea	congruent
sub31	47	CrossArea	1	RIGHT	rightdot.PNG	[ 2]	DotArea	1	238	9.15	211	203.38	338.62	DotArea	1550.6	63.5	556.6	64.2	0.34	373	.	CrossArea	congruent
sub31	48	CrossArea	1	RIGHT	rightdot.PNG	[ 2]	DotArea	1	237	8.77	211	194.9	344.6	DotArea	1534.6	63.5	575.3	64.4	0.55	232	.	CrossArea	congruent
sub31	49	CrossArea	1	LEFT	leftdot.PNG	[ 2]	DotArea	1	165	8.93	216	186.01	277.16	DotArea	412	63.3	581.8	64.3	0.62	129	.	CrossArea	congruent
sub31	50	CrossArea	1	RIGHT	rightdot.PNG	[ 2]	DotArea	1	232	9.39	216	195.73	355.71	DotArea	1538.5	63.5	574.2	64.3	0.59	1060	.	CrossArea	congruent
sub31	51	CrossArea	1	RIGHT	rightdot.PNG	[ 2]	DotArea	1	302	9.25	211	205.56	321.24	DotArea	1561.1	63.6	566.5	64.3	0.63	815	.	CrossArea	congruent
sub31	52	CrossArea	1	LEFT	leftdot.PNG	[ 2]	DotArea	1	213	9.47	214	201.49	307.33	DotArea	380.6	63.4	556.6	64.2	0.37	216	.	CrossArea	congruent
sub31	53	CrossArea	1	RIGHT	rightdot.PNG	[ 2]	DotArea	1	232	8.97	213	194.95	323.08	DotArea	1525.6	63.4	564.5	64.2	0.41	267	.	CrossArea	congruent
sub31	54	CrossArea	1	RIGHT	rightdot.PNG	[ 2]	DotArea	1	229	9.52	216	198.36	350.56	DotArea	1573.7	63.7	561.2	64.3	0.43	1099	.	CrossArea	congruent
sub31	55	CrossArea	1	LEFT	leftdot.PNG	[ 2]	DotArea	1	192	9.7	216	202.09	306.07	DotArea	366.9	63.6	587.8	64.5	0.91	270	.	CrossArea	congruent
sub31	56	CrossArea	1	LEFT	leftdot.PNG	[ 2]	DotArea	1	207	9.66	216	201.16	311.42	DotArea	366.8	63.6	571.9	64.4	0.68	284	.	CrossArea	congruent
sub31	57	CrossArea	1	RIGHT	rightdot.PNG	[ 2]	DotArea	1	213	9.18	213	199.56	360.89	DotArea	1544.2	63.5	562.8	64.3	0.52	339	.	CrossArea	congruent
sub31	58	CrossArea	1	LEFT	leftdot.PNG	[ 2]	DotArea	1	220	9.57	218	195.3	299.48	DotArea	366.3	63.6	569.4	64.4	0.74	461	.	CrossArea	congruent
sub31	59	CrossArea	1	LEFT	leftdot.PNG	[ 2]	DotArea	1	222	9.78	216	203.67	306.12	DotArea	366.7	63.6	571.5	64.4	0.71	375	.	CrossArea	congruent
sub31	60	CrossArea	1	RIGHT	rightdot.PNG	[ 2]	DotArea	1	215	9.34	211	207.65	356.98	DotArea	1554.2	63.5	561.9	64.3	0.44	341	.	CrossArea	congruent
sub31	61	CrossArea	1	RIGHT	rightdot.PNG	[ 2]	DotArea	1	200	8.41	211	186.86	342.68	DotArea	1557.6	63.5	550.7	64.2	0.57	859	.	CrossArea	congruent
sub31	62	CrossArea	1	LEFT	leftdot.PNG	[ 2]	DotArea	1	278	9.85	221	197.08	307.46	DotArea	359.8	63.6	573.6	64.4	0.75	361	.	CrossArea	congruent
sub31	63	CrossArea	1	LEFT	leftdot.PNG	[ 2]	DotArea	1	222	9.32	218	190.2	305.72	DotArea	390.6	63.4	567.9	64.3	0.42	264	.	CrossArea	congruent
sub31	64	CrossArea	1	RIGHT	rightdot.PNG	[ 2]	DotArea	1	239	9.09	210	206.48	347.13	DotArea	1545	63.6	576.5	64.4	0.52	228	.	CrossArea	congruent
sub31	65	CrossArea	1	LEFT	leftdot.PNG	[ 2]	DotArea	1	214	9.25	214	196.78	304.9	DotArea	386.3	63.4	561	64.2	0.38	163	.	CrossArea	congruent
sub31	66	CrossArea	1	RIGHT	rightdot.PNG	[ 2]	DotArea	1	224	8.71	211	193.66	350.83	DotArea	1532.4	63.5	585.9	64.4	0.64	459	.	CrossArea	congruent
sub31	67	CrossArea	1	LEFT	leftdot.PNG	[ 2]	DotArea	1	209	9.23	232	159.21	319.79	DotArea	393.5	63.3	557.2	64.2	0.54	256	.	CrossArea	congruent
sub31	68	CrossArea	1	LEFT	leftdot.PNG	[ 2]	DotArea	1	178	10.2	225	192.49	273.55	DotArea	356.3	63.7	579.1	64.5	0.91	240	.	CrossArea	congruent
sub31	69	CrossArea	1	RIGHT	rightdot.PNG	[ 2]	DotArea	1	243	8.8	213	191.31	307.29	DotArea	1515.4	63.4	580.9	64.4	0.6	137	.	CrossArea	congruent
sub31	70	CrossArea	1	RIGHT	rightdot.PNG	[ 2]	DotArea	1	216	8.61	214	183.25	321.43	DotArea	1519	63.3	561.9	64.2	0.47	271	.	CrossArea	congruent
sub31	71	CrossArea	1	LEFT	leftdot.PNG	[ 2]	DotArea	1	271	9.31	218	189.96	295.38	DotArea	385	63.5	582.7	64.4	0.69	224	.	CrossArea	congruent
sub31	72	CrossArea	1	LEFT	leftdot.PNG	[ 2]	DotArea	1	210	9.12	221	182.36	260.73	DotArea	387.7	63.5	586.3	64.4	0.71	199	.	CrossArea	congruent
sub31	73	CrossArea	1	RIGHT	rightdot.PNG	[ 2]	DotArea	1	269	8.96	213	194.7	351.31	DotArea	1526.6	63.4	568.9	64.3	0.53	333	.	CrossArea	congruent
sub31	74	CrossArea	1	LEFT	leftdot.PNG	[ 2]	DotArea	1	208	9.59	216	199.76	289.98	DotArea	382.5	63.5	581.8	64.4	0.7	281	.	CrossArea	congruent
sub31	75	CrossArea	1	RIGHT	rightdot.PNG	[ 2]	DotArea	1	277	8.64	211	192.01	331.61	DotArea	1526.1	63.5	582	64.4	0.68	205	.	CrossArea	congruent
sub33	4	CrossArea	1	LEFT	leftdot.PNG	[ 2]	DotArea	1	268	9.7	224	186.6	284.71	DotArea	372.9	63.3	504.7	63.8	0.44	1176	.	CrossArea	congruent
sub33	5	CrossArea	1	LEFT	leftdot.PNG	[ 2]	DotArea	1	181	8.75	214	186.07	288.35	DotArea	425.2	63.1	530.2	63.9	0.28	184	.	CrossArea	congruent
sub33	11	CrossArea	1	LEFT	leftdot.PNG	[ 2]	DotArea	1	330	8.96	214	190.63	270.31	DotArea	377.5	63.3	537.5	64	0.57	1090	.	CrossArea	congruent
sub33	16	CrossArea	1	LEFT	leftdot.PNG	[ 2]	DotArea	1	249	9.23	233	156.52	230.4	DotArea	397.4	63.1	508.7	63.8	0.18	1189	.	CrossArea	congruent
sub33	17	CrossArea	1	RIGHT	rightdot.PNG	[ 2]	DotArea	1	375	8.05	213	174.96	249.47	DotArea	1475.8	63	548.7	64	0.2	1075	.	CrossArea	congruent
sub33	18	CrossArea	1	LEFT	leftdot.PNG	[ 2]	DotArea	1	225	9.26	232	159.65	216.49	DotArea	382.4	63.2	519	63.9	0.52	1213	.	CrossArea	congruent
sub33	19	CrossArea	1	RIGHT	rightdot.PNG	[ 2]	DotArea	1	327	8.87	218	180.94	257.57	DotArea	1544.5	63.5	577.2	64.4	0.93	447	.	CrossArea	congruent
sub33	20	CrossArea	1	LEFT	leftdot.PNG	[ 2]	DotArea	1	376	9.43	225	177.9	256.99	DotArea	375.7	63.4	537.6	64.1	0.27	1068	.	CrossArea	congruent
sub33	21	CrossArea	1	LEFT	leftdot.PNG	[ 2]	DotArea	1	413	9.24	229	165.01	241.26	DotArea	396.4	63.3	557.8	64.2	0.52	1028	.	CrossArea	congruent
sub33	24	CrossArea	1	LEFT	leftdot.PNG	[ 2]	DotArea	1	266	10.08	233	170.87	253.25	DotArea	368.1	63.2	495.1	63.7	0.41	1172	.	CrossArea	congruent
sub33	25	CrossArea	1	RIGHT	rightdot.PNG	[ 2]	DotArea	1	385	8.57	213	186.29	279.16	DotArea	1539.2	63.3	528	64	0.88	272	.	CrossArea	congruent
sub33	26	CrossArea	1	RIGHT	rightdot.PNG	[ 2]	DotArea	1	253	7.78	216	162.12	229.74	DotArea	1462.1	62.9	539.6	63.9	0.59	224	.	CrossArea	congruent
sub33	27	CrossArea	1	LEFT	leftdot.PNG	[ 2]	DotArea	1	211	10.18	231	178.51	274.86	DotArea	337.2	63.6	535.8	64.1	0.64	424	.	CrossArea	congruent
sub33	29	CrossArea	1	RIGHT	rightdot.PNG	[ 2]	DotArea	1	283	8.81	233	149.36	240.4	DotArea	1531.3	63.3	546.1	64.1	0.3	1154	.	CrossArea	congruent
sub33	30	CrossArea	1	LEFT	leftdot.PNG	[ 2]	DotArea	1	295	9.32	235	155.29	209.78	DotArea	399.1	63.2	526.6	63.9	0.3	1141	.	CrossArea	congruent
sub33	31	CrossArea	1	RIGHT	rightdot.PNG	[ 2]	DotArea	1	344	9.3	232	160.35	273.37	.	1599	63.9	581.3	64.6	0.66	1094	.	CrossArea	congruent
sub33	33	CrossArea	1	RIGHT	rightdot.PNG	[ 2]	DotArea	1	255	9.13	227	169.1	249.52	DotArea	1526.2	63.2	519.8	63.9	0.43	224	.	CrossArea	congruent
sub33	36	CrossArea	1	RIGHT	rightdot.PNG	[ 2]	DotArea	1	294	7.77	210	176.5	268	DotArea	1471.1	63.2	593.3	64.3	0.43	730	.	CrossArea	congruent
sub33	37	CrossArea	1	LEFT	leftdot.PNG	[ 2]	DotArea	1	393	9.9	235	164.96	244.78	DotArea	362.4	63.4	520.1	63.9	0.33	1044	.	CrossArea	congruent
sub33	39	CrossArea	1	LEFT	leftdot.PNG	[ 2]	DotArea	1	120	8.9	227	164.83	224.27	DotArea	420.4	63.1	523.1	63.8	0.37	157	.	CrossArea	congruent
sub33	40	CrossArea	1	RIGHT	rightdot.PNG	[ 2]	DotArea	1	228	7.46	213	162.15	239.18	DotArea	1451.5	62.9	542.6	63.9	0.82	201	.	CrossArea	congruent
sub33	41	CrossArea	1	LEFT	leftdot.PNG	[ 2]	DotArea	1	246	9.58	232	165.09	250.09	DotArea	361.3	63.4	528.1	64	0.21	1193	.	CrossArea	congruent
sub33	44	CrossArea	1	LEFT	leftdot.PNG	[ 2]	DotArea	1	247	9.54	224	183.54	262.95	DotArea	360.9	63.4	526.3	64	0.63	1198	.	CrossArea	congruent
sub33	46	CrossArea	1	RIGHT	rightdot.PNG	[ 2]	DotArea	1	490	7.85	221	157.04	228.44	DotArea	1470.9	63.1	577.9	64.2	0.48	281	.	CrossArea	congruent
sub33	48	CrossArea	1	LEFT	leftdot.PNG	[ 2]	DotArea	1	121	8.64	225	162.96	237.67	DotArea	461.3	62.9	537.3	63.8	0.85	114	.	CrossArea	congruent
sub33	49	CrossArea	1	RIGHT	rightdot.PNG	[ 2]	DotArea	1	219	8.12	225	153.24	231.66	.	1450.8	63.1	582.1	64.2	1.05	151	.	CrossArea	congruent
sub33	50	CrossArea	1	LEFT	leftdot.PNG	[ 2]	DotArea	1	166	9.72	228	176.81	248.35	DotArea	343.7	63.7	568.4	64.4	0.94	155	.	CrossArea	congruent
sub33	53	CrossArea	1	LEFT	leftdot.PNG	[ 2]	DotArea	1	266	8.76	224	168.52	273.31	DotArea	360.2	63.3	498.1	63.8	0.59	767	.	CrossArea	congruent
sub33	54	CrossArea	1	LEFT	leftdot.PNG	[ 2]	DotArea	1	266	9.61	231	168.55	229.26	DotArea	369.2	63.4	535.4	64.1	0.31	1026	.	CrossArea	congruent
sub33	55	CrossArea	1	RIGHT	rightdot.PNG	[ 2]	DotArea	1	286	8.54	221	170.81	258.09	DotArea	1497.1	63.2	564.4	64.2	0.23	866	.	CrossArea	congruent
sub33	58	CrossArea	1	LEFT	leftdot.PNG	[ 2]	DotArea	1	220	9.6	227	177.84	280.46	.	308.8	63.8	532.3	64.2	1.03	989	.	CrossArea	congruent
sub33	59	CrossArea	1	LEFT	leftdot.PNG	[ 2]	DotArea	1	340	9.52	227	176.23	249.17	DotArea	343.1	63.5	535.1	64.1	0.82	1102	.	CrossArea	congruent
sub33	60	CrossArea	1	RIGHT	rightdot.PNG	[ 2]	DotArea	1	352	7.84	213	170.48	272.7	DotArea	1476.4	63.1	557.5	64	0.13	1098	.	CrossArea	congruent
sub33	61	CrossArea	1	RIGHT	rightdot.PNG	[ 2]	DotArea	1	232	9.91	229	177.01	268.01	DotArea	1547.9	63.4	536.2	64.1	0.66	225	.	CrossArea	congruent
sub33	63	CrossArea	1	RIGHT	rightdot.PNG	[ 2]	DotArea	1	275	7.78	211	172.9	246.62	DotArea	1459.1	62.8	523.3	63.7	0.61	460	.	CrossArea	congruent
sub33	67	CrossArea	1	LEFT	leftdot.PNG	[ 2]	DotArea	1	218	9.8	224	188.52	287.48	DotArea	348.7	63.5	532.4	64.1	0.92	1089	.	CrossArea	congruent
sub33	69	CrossArea	1	LEFT	leftdot.PNG	[ 2]	DotArea	1	115	8.96	231	157.14	230.57	DotArea	358.2	63.4	532.4	64.1	0.66	174	.	CrossArea	congruent
sub33	71	CrossArea	1	RIGHT	rightdot.PNG	[ 2]	DotArea	1	249	7.61	245	110.26	143.97	DotArea	1446.4	62.8	522.7	63.7	0.62	187	.	CrossArea	congruent
sub33	72	CrossArea	1	LEFT	leftdot.PNG	[ 2]	DotArea	1	185	8.47	188	25.97	383.47	DotArea	393.5	63.5	603.3	64.6	0.71	177	.	CrossArea	congruent
sub33	73	CrossArea	1	LEFT	leftdot.PNG	[ 2]	DotArea	1	239	10.29	232	177.42	274	.	311.1	63.6	508.2	64	0.88	1105	.	CrossArea	congruent
sub33	74	CrossArea	1	RIGHT	rightdot.PNG	[ 2]	DotArea	1	263	8.65	228	157.36	238.09	DotArea	1503.2	63	506.7	63.7	0.73	317	.	CrossArea	congruent
sub33	75	CrossArea	1	RIGHT	rightdot.PNG	[ 2]	DotArea	1	206	8.32	225	156.92	239.35	DotArea	1492.5	63.1	547	64	0.46	334	.	CrossArea	congruent
sub34	1	CrossArea	1	LEFT	leftdot.PNG	[ 2]	DotArea	1	144	8.33	214	177.29	265.78	DotArea	419.2	62.9	491.2	63.6	1.02	244	.	CrossArea	congruent
sub34	4	CrossArea	1	RIGHT	rightdot.PNG	[ 2]	DotArea	1	90	8.57	223	168.08	254.36	DotArea	1459.9	63.1	574.5	64.2	1.24	213	.	CrossArea	congruent
sub34	5	CrossArea	1	LEFT	leftdot.PNG	[ 2]	DotArea	1	133	8.21	216	171.14	255.24	DotArea	411.5	63	503.7	63.7	0.81	215	.	CrossArea	congruent
sub34	7	CrossArea	1	LEFT	leftdot.PNG	[ 2]	DotArea	1	128	8.47	214	180.15	263.04	DotArea	379.6	63.2	511.8	63.8	0.7	300	.	CrossArea	congruent
sub34	8	CrossArea	1	LEFT	leftdot.PNG	[ 2]	DotArea	1	136	8.76	216	182.55	269.13	DotArea	353.2	63.4	519.2	64	1.14	854	.	CrossArea	congruent
sub34	14	CrossArea	1	LEFT	leftdot.PNG	[ 2]	DotArea	1	133	8.89	223	174.31	263.03	DotArea	408.5	62.9	464.6	63.4	0.83	471	.	CrossArea	congruent
sub34	15	CrossArea	1	RIGHT	rightdot.PNG	[ 2]	DotArea	1	143	8.85	218	180.51	274.83	DotArea	1534.1	63.1	474	63.5	0.77	955	.	CrossArea	congruent
sub34	18	CrossArea	1	RIGHT	rightdot.PNG	[ 2]	DotArea	1	137	9.23	223	180.92	258.12	DotArea	1545	63.2	494.2	63.7	0.29	743	.	CrossArea	congruent
sub34	20	CrossArea	1	LEFT	leftdot.PNG	[ 2]	DotArea	1	141	8.64	216	179.92	263.99	DotArea	419.6	63.1	535.5	63.9	0.2	568	.	CrossArea	congruent
sub34	21	CrossArea	1	RIGHT	rightdot.PNG	[ 2]	DotArea	1	102	9.29	225	175.26	235.31	DotArea	1537	63.2	494.8	63.7	0.48	708	.	CrossArea	congruent
sub34	22	CrossArea	1	RIGHT	rightdot.PNG	[ 2]	DotArea	1	165	8.8	218	179.69	278.97	DotArea	1527	63.1	487.2	63.6	0.9	311	.	CrossArea	congruent
sub34	24	CrossArea	1	LEFT	leftdot.PNG	[ 2]	DotArea	1	155	8.33	216	173.45	256.68	DotArea	440	63	528.7	63.8	0.72	240	.	CrossArea	congruent
sub34	25	CrossArea	1	RIGHT	rightdot.PNG	[ 2]	DotArea	1	131	8.54	216	177.87	258.26	DotArea	1501	62.9	477.4	63.5	0.91	214	.	CrossArea	congruent
sub34	26	CrossArea	1	LEFT	leftdot.PNG	[ 2]	DotArea	1	138	8.86	221	177.28	256.48	DotArea	418.6	62.9	480	63.5	0.98	350	.	CrossArea	congruent
sub34	27	CrossArea	1	RIGHT	rightdot.PNG	[ 2]	DotArea	1	100	8.64	232	148.88	207.42	DotArea	1489.6	62.9	492.7	63.5	0.93	258	.	CrossArea	congruent
sub34	28	CrossArea	1	RIGHT	rightdot.PNG	[ 2]	DotArea	1	162	9.12	225	172	262.88	DotArea	1515.1	63	474.9	63.5	1.12	726	.	CrossArea	congruent
sub34	29	CrossArea	1	LEFT	leftdot.PNG	[ 2]	DotArea	1	106	8.6	223	168.67	229.05	DotArea	439.5	62.9	494.5	63.5	0.91	340	.	CrossArea	congruent
sub34	31	CrossArea	1	RIGHT	rightdot.PNG	[ 2]	DotArea	1	114	8.75	218	178.53	243.7	DotArea	1522.5	63.1	497.4	63.7	0.42	265	.	CrossArea	congruent
sub34	32	CrossArea	1	LEFT	leftdot.PNG	[ 2]	DotArea	1	164	8.4	216	175.09	255.87	.	466.2	62.7	481.2	63.4	0.68	772	.	CrossArea	congruent
sub34	33	CrossArea	1	RIGHT	rightdot.PNG	[ 2]	DotArea	1	86	8.58	224	164.91	241.87	DotArea	1515.9	63	479.7	63.5	0.76	215	.	CrossArea	congruent
sub34	34	CrossArea	1	RIGHT	rightdot.PNG	[ 2]	DotArea	1	150	9.23	225	174.19	246.07	DotArea	1535.8	63.1	489.5	63.6	0.68	653	.	CrossArea	congruent
sub34	35	CrossArea	1	LEFT	leftdot.PNG	[ 2]	DotArea	1	158	8.3	218	169.36	240.33	DotArea	453.1	62.9	521.4	63.7	0.83	240	.	CrossArea	congruent
sub34	36	CrossArea	1	LEFT	leftdot.PNG	[ 2]	DotArea	1	174	8.41	216	175.31	263.87	.	467.5	62.7	485.7	63.4	1.09	202	.	CrossArea	congruent
sub34	37	CrossArea	1	RIGHT	rightdot.PNG	[ 2]	DotArea	1	182	8.64	223	169.48	231.41	DotArea	1518.8	63	480.3	63.5	0.75	211	.	CrossArea	congruent
sub34	38	CrossArea	1	LEFT	leftdot.PNG	[ 2]	DotArea	1	144	8.51	216	177.22	259.42	DotArea	456.8	63	560.8	64	0.56	1304	.	CrossArea	congruent
sub34	39	CrossArea	1	RIGHT	rightdot.PNG	[ 2]	DotArea	1	134	9.01	224	173.3	258.07	DotArea	1542.5	63.1	474.1	63.5	0.84	280	.	CrossArea	congruent
sub34	40	CrossArea	1	LEFT	leftdot.PNG	[ 2]	DotArea	1	156	8.41	223	164.89	250.36	.	466.6	62.7	478.6	63.4	0.75	424	.	CrossArea	congruent
sub34	41	CrossArea	1	RIGHT	rightdot.PNG	[ 2]	DotArea	1	125	9.07	223	177.92	266.61	DotArea	1547.7	63.3	498.6	63.8	0.57	728	.	CrossArea	congruent
sub34	42	CrossArea	1	LEFT	leftdot.PNG	[ 2]	DotArea	1	127	8.64	221	172.88	252.33	DotArea	433.2	62.9	484.8	63.5	0.74	367	.	CrossArea	congruent
sub34	43	CrossArea	1	RIGHT	rightdot.PNG	[ 2]	DotArea	1	98	9.05	223	177.47	251.25	DotArea	1534.1	63.1	477.5	63.5	0.86	589	.	CrossArea	congruent
sub34	44	CrossArea	1	RIGHT	rightdot.PNG	[ 2]	DotArea	1	145	9.1	221	181.99	282.01	DotArea	1532.2	63.1	482.3	63.6	0.9	346	.	CrossArea	congruent
sub34	45	CrossArea	1	LEFT	leftdot.PNG	[ 2]	DotArea	1	132	8.37	218	170.82	246.05	DotArea	450.7	62.8	485.9	63.4	0.6	302	.	CrossArea	congruent
sub34	46	CrossArea	1	RIGHT	rightdot.PNG	[ 2]	DotArea	1	90	9.14	228	166.21	244.18	DotArea	1554.1	63.3	501.2	63.8	0.35	913	.	CrossArea	congruent
sub34	47	CrossArea	1	LEFT	leftdot.PNG	[ 2]	DotArea	1	106	8.89	228	161.68	224.93	DotArea	422.6	62.9	493.7	63.6	0.6	367	.	CrossArea	congruent
sub34	49	CrossArea	1	RIGHT	rightdot.PNG	[ 2]	DotArea	1	131	9.24	224	177.7	253.77	DotArea	1559.8	63.3	494.4	63.8	0.46	800	.	CrossArea	congruent
sub34	50	CrossArea	1	RIGHT	rightdot.PNG	[ 2]	DotArea	1	134	8.35	213	181.49	263.67	DotArea	1481.2	62.9	496.1	63.6	0.83	174	.	CrossArea	congruent
sub34	51	CrossArea	1	LEFT	leftdot.PNG	[ 2]	DotArea	1	146	8.44	218	172.33	262.86	DotArea	448.4	62.7	479.7	63.4	0.47	592	.	CrossArea	congruent
sub34	53	CrossArea	1	RIGHT	rightdot.PNG	[ 2]	DotArea	1	150	8.59	214	182.68	263.58	DotArea	1500.8	63	501.3	63.6	0.66	209	.	CrossArea	congruent
sub34	54	CrossArea	1	LEFT	leftdot.PNG	[ 2]	DotArea	1	138	8.51	216	177.38	265.06	DotArea	440.4	62.9	512.2	63.7	0.49	634	.	CrossArea	congruent
sub34	56	CrossArea	1	RIGHT	rightdot.PNG	[ 2]	DotArea	1	181	8.45	216	176.01	263.47	DotArea	1504.7	63	490.5	63.6	0.73	167	.	CrossArea	congruent
sub34	58	CrossArea	1	RIGHT	rightdot.PNG	[ 2]	DotArea	1	144	8.91	221	178.26	259.64	DotArea	1535.7	63.3	529.4	64	0.58	803	.	CrossArea	congruent
sub34	59	CrossArea	1	RIGHT	rightdot.PNG	[ 2]	DotArea	1	136	8.67	221	173.35	259.76	DotArea	1506.1	62.9	465.9	63.4	0.08	744	.	CrossArea	congruent
sub34	60	CrossArea	1	LEFT	leftdot.PNG	[ 2]	DotArea	1	125	8.49	216	176.83	260.61	DotArea	472	62.7	506.8	63.6	1.05	244	.	CrossArea	congruent
sub34	62	CrossArea	1	RIGHT	rightdot.PNG	[ 2]	DotArea	1	130	9.21	224	177.04	258.92	DotArea	1551.1	63.3	493.7	63.7	0.51	616	.	CrossArea	congruent
sub34	63	CrossArea	1	LEFT	leftdot.PNG	[ 2]	DotArea	1	155	8.38	218	170.92	257.34	DotArea	454.4	62.9	515.6	63.7	0.63	550	.	CrossArea	congruent
sub34	64	CrossArea	1	LEFT	leftdot.PNG	[ 2]	DotArea	1	181	8.32	214	177.03	262.67	DotArea	464.7	63	558.4	64	1.09	187	.	CrossArea	congruent
sub34	65	CrossArea	1	RIGHT	rightdot.PNG	[ 2]	DotArea	1	159	8.88	223	174.03	248.03	.	1528.8	63	455.7	63.4	0.75	180	.	CrossArea	congruent
sub34	66	CrossArea	1	RIGHT	rightdot.PNG	[ 2]	DotArea	1	167	8.16	218	166.43	249.31	DotArea	1475.9	63	545.7	64	0.64	195	.	CrossArea	congruent
sub34	68	CrossArea	1	RIGHT	rightdot.PNG	[ 2]	DotArea	1	150	9.01	224	173.25	262.07	DotArea	1539.5	63.2	502	63.7	0.53	704	.	CrossArea	congruent
sub34	69	CrossArea	1	RIGHT	rightdot.PNG	[ 2]	DotArea	1	161	8.99	221	179.83	267.62	DotArea	1547	63.2	473.8	63.6	1.09	371	.	CrossArea	congruent
sub34	70	CrossArea	1	LEFT	leftdot.PNG	[ 2]	DotArea	1	161	8.17	216	170.31	244.47	DotArea	471.8	62.8	529.7	63.8	1.24	181	.	CrossArea	congruent
sub34	71	CrossArea	1	LEFT	leftdot.PNG	[ 2]	DotArea	1	149	8.41	218	171.61	256.22	DotArea	456.5	62.8	497.5	63.5	0.96	231	.	CrossArea	congruent
sub34	72	CrossArea	1	RIGHT	rightdot.PNG	[ 2]	DotArea	1	214	8.57	221	171.46	245.93	DotArea	1522.7	63.1	486.2	63.6	0.74	231	.	CrossArea	congruent
sub34	75	CrossArea	1	RIGHT	rightdot.PNG	[ 2]	DotArea	1	162	8.99	225	169.56	264.25	DotArea	1538.6	63.1	469.5	63.5	0.43	913	.	CrossArea	congruent
sub35	1	CrossArea	1	LEFT	leftdot.PNG	[ 2]	DotArea	1	208	10.07	223	197.36	313.65	DotArea	342.7	63.6	553.7	64.3	0.54	269	.	CrossArea	congruent
sub35	2	CrossArea	1	LEFT	leftdot.PNG	[ 2]	DotArea	1	204	10.39	224	199.72	312.54	DotArea	330.8	63.7	560.5	64.4	0.14	1241	.	CrossArea	congruent
sub35	3	CrossArea	1	RIGHT	rightdot.PNG	[ 2]	DotArea	1	197	10.62	223	208.17	332	.	1652.4	64.2	561.8	64.6	0.75	1249	.	CrossArea	congruent
sub35	4	CrossArea	1	RIGHT	rightdot.PNG	[ 2]	DotArea	1	181	10.76	225	202.96	331.98	.	1656.1	64.2	553	64.5	0.88	1263	.	CrossArea	congruent
sub35	5	CrossArea	1	LEFT	leftdot.PNG	[ 2]	DotArea	1	206	10.22	223	200.38	304.54	DotArea	324.3	63.6	529.5	64.1	0.85	571	.	CrossArea	congruent
sub35	6	CrossArea	1	RIGHT	rightdot.PNG	[ 2]	DotArea	1	150	10.26	225	193.68	300.51	.	1609	63.7	531.9	64.2	0.55	1208	.	CrossArea	congruent
sub35	7	CrossArea	1	LEFT	leftdot.PNG	[ 2]	DotArea	1	144	10.57	227	195.66	315.86	.	312.5	63.8	555.8	64.4	0.71	938	.	CrossArea	congruent
sub35	9	CrossArea	1	LEFT	leftdot.PNG	[ 2]	DotArea	1	150	10.03	218	204.77	310.41	DotArea	344.5	63.4	511	63.9	0.28	1298	.	CrossArea	congruent
sub35	10	CrossArea	1	RIGHT	rightdot.PNG	[ 2]	DotArea	1	144	9.89	224	190.11	306.53	.	1611	63.9	558.1	64.4	0.8	1301	.	CrossArea	congruent
sub35	11	CrossArea	1	LEFT	leftdot.PNG	[ 2]	DotArea	1	217	9.72	223	190.57	292	DotArea	370.7	63.5	562.8	64.3	0.36	294	.	CrossArea	congruent
sub35	12	CrossArea	1	RIGHT	rightdot.PNG	[ 2]	DotArea	1	91	8.62	218	175.89	263.64	DotArea	1527.9	63.3	542.9	64.1	0.15	131	.	CrossArea	congruent
sub35	13	CrossArea	1	RIGHT	rightdot.PNG	[ 2]	DotArea	1	150	10.09	229	180.12	284.71	.	1603.1	63.8	549.7	64.3	0.72	1290	.	CrossArea	congruent
sub35	14	CrossArea	1	LEFT	leftdot.PNG	[ 2]	DotArea	1	213	10.67	223	209.12	315.13	DotArea	361.8	63.4	521.6	64	0.76	651	.	CrossArea	congruent
sub35	15	CrossArea	1	LEFT	leftdot.PNG	[ 2]	DotArea	1	229	9.7	221	193.93	304.31	DotArea	385.2	63.3	539.2	64	0.17	527	.	CrossArea	congruent
sub35	17	CrossArea	1	RIGHT	rightdot.PNG	[ 2]	DotArea	1	145	9.93	225	187.34	287.3	DotArea	1592.9	63.7	547.9	64.3	0.77	1299	.	CrossArea	congruent
sub35	18	CrossArea	1	LEFT	leftdot.PNG	[ 2]	DotArea	1	191	10.31	228	187.43	308.94	.	321.2	63.8	554.7	64.4	0.8	1251	.	CrossArea	congruent
sub35	19	CrossArea	1	RIGHT	rightdot.PNG	[ 2]	DotArea	1	131	10.03	228	182.39	300.46	.	1617	64	572.5	64.6	0.76	1310	.	CrossArea	congruent
sub35	20	CrossArea	1	LEFT	leftdot.PNG	[ 2]	DotArea	1	222	10.25	223	201.02	298.31	DotArea	332.8	63.6	538.7	64.2	1.04	1223	.	CrossArea	congruent
sub35	22	CrossArea	1	LEFT	leftdot.PNG	[ 2]	DotArea	1	193	10.7	218	218.41	328.29	.	297.8	63.9	541.1	64.3	0.68	1254	.	CrossArea	congruent
sub35	24	CrossArea	1	RIGHT	rightdot.PNG	[ 2]	DotArea	1	147	10.92	225	206.09	348.97	.	1651.8	64.2	575.1	64.7	0.96	937	.	CrossArea	congruent
sub35	25	CrossArea	1	LEFT	leftdot.PNG	[ 2]	DotArea	1	198	9.96	216	207.59	310.72	DotArea	329.8	63.7	552.5	64.3	0.62	310	.	CrossArea	congruent
sub35	26	CrossArea	1	LEFT	leftdot.PNG	[ 2]	DotArea	1	186	10.2	216	212.46	321	DotArea	332.4	63.6	519.3	64	0.88	715	.	CrossArea	congruent
sub35	27	CrossArea	1	RIGHT	rightdot.PNG	[ 2]	DotArea	1	147	9.46	218	193.15	294.73	DotArea	1590.1	63.8	566.2	64.4	0.87	1300	.	CrossArea	congruent
sub35	28	CrossArea	1	LEFT	leftdot.PNG	[ 2]	DotArea	1	260	10.09	218	205.86	295.01	DotArea	354.8	63.5	528.4	64	0.94	1187	.	CrossArea	congruent
sub35	30	CrossArea	1	RIGHT	rightdot.PNG	[ 2]	DotArea	1	206	10.18	231	178.67	303.64	.	1606.9	63.9	572.9	64.5	0.76	910	.	CrossArea	congruent
sub35	31	CrossArea	1	LEFT	leftdot.PNG	[ 2]	DotArea	1	230	9.28	218	189.33	299.65	DotArea	398.5	63.2	533.6	64	0.25	373	.	CrossArea	congruent
sub35	33	CrossArea	1	RIGHT	rightdot.PNG	[ 2]	DotArea	1	135	9.81	216	204.28	311.9	.	1603.9	63.8	556.7	64.4	1.13	926	.	CrossArea	congruent
sub35	34	CrossArea	1	RIGHT	rightdot.PNG	[ 2]	DotArea	1	179	10.78	227	199.66	327.32	.	1639.3	64.1	557.1	64.5	0.95	1263	.	CrossArea	congruent
sub35	35	CrossArea	1	LEFT	leftdot.PNG	[ 2]	DotArea	1	207	10.06	216	209.52	329.88	DotArea	340.8	63.4	501.1	63.8	0.99	322	.	CrossArea	congruent
sub35	38	CrossArea	1	LEFT	leftdot.PNG	[ 2]	DotArea	1	200	9.66	213	209.91	345.17	DotArea	367.2	63.3	517.5	63.9	0.83	221	.	CrossArea	congruent
sub35	40	CrossArea	1	RIGHT	rightdot.PNG	[ 2]	DotArea	1	160	10.99	231	192.83	296.99	.	1657.1	64.2	555.2	64.6	1.24	1280	.	CrossArea	congruent
sub35	41	CrossArea	1	LEFT	leftdot.PNG	[ 2]	DotArea	1	137	10.43	218	212.79	344.35	DotArea	324.6	63.6	519.8	64.1	1.14	1311	.	CrossArea	congruent
sub35	42	CrossArea	1	LEFT	leftdot.PNG	[ 2]	DotArea	1	191	11.19	225	211.18	334.3	.	302.8	63.8	542.1	64.3	1.01	1236	.	CrossArea	congruent
sub35	43	CrossArea	1	RIGHT	rightdot.PNG	[ 2]	DotArea	1	203	10.46	227	193.62	320.98	.	1623.2	64	562.2	64.5	1.01	1240	.	CrossArea	congruent
sub35	45	CrossArea	1	LEFT	leftdot.PNG	[ 2]	DotArea	1	213	9.29	216	193.6	299.76	DotArea	392.5	63.3	547	64.1	0.18	163	.	CrossArea	congruent
sub35	47	CrossArea	1	LEFT	leftdot.PNG	[ 2]	DotArea	1	140	9.71	221	194.24	299.14	DotArea	358.3	63.5	537.2	64.1	1.06	1292	.	CrossArea	congruent
sub35	49	CrossArea	1	RIGHT	rightdot.PNG	[ 2]	DotArea	1	193	11.13	227	206.07	336.95	.	1666.7	64.2	535.1	64.4	1.21	1249	.	CrossArea	congruent
sub35	50	CrossArea	1	LEFT	leftdot.PNG	[ 2]	DotArea	1	193	10.28	221	205.64	343.84	.	322.8	63.5	497.5	63.9	1.27	237	.	CrossArea	congruent
sub35	51	CrossArea	1	LEFT	leftdot.PNG	[ 2]	DotArea	1	189	9.79	213	212.81	335.17	DotArea	358.9	63.4	536.3	64.1	0.64	401	.	CrossArea	congruent
sub35	54	CrossArea	1	RIGHT	rightdot.PNG	[ 2]	DotArea	1	172	10.77	225	203.3	307.9	.	1600.9	63.9	580.2	64.6	0.85	1272	.	CrossArea	congruent
sub35	60	CrossArea	1	RIGHT	rightdot.PNG	[ 2]	DotArea	1	162	10.04	221	200.77	307.62	DotArea	1585.5	63.6	530.7	64.1	0.75	201	.	CrossArea	congruent
sub35	62	CrossArea	1	RIGHT	rightdot.PNG	[ 2]	DotArea	1	144	10.45	225	197.13	305.86	.	1599.3	63.6	519.3	64.1	0.65	1300	.	CrossArea	congruent
sub35	63	CrossArea	1	RIGHT	rightdot.PNG	[ 2]	DotArea	1	149	8.94	223	175.28	270.87	DotArea	1481	63.1	553.4	64	0.69	145	.	CrossArea	congruent
sub35	65	CrossArea	1	RIGHT	rightdot.PNG	[ 2]	DotArea	1	144	10.62	225	200.38	323.06	.	1614.8	63.9	560.7	64.4	0.54	1300	.	CrossArea	congruent
sub35	66	CrossArea	1	RIGHT	rightdot.PNG	[ 2]	DotArea	1	143	10.15	223	198.99	339.23	DotArea	1525	63.3	549.6	64.1	0.52	131	.	CrossArea	congruent
sub35	67	CrossArea	1	LEFT	leftdot.PNG	[ 2]	DotArea	1	104	9.71	225	183.22	300.72	DotArea	346	63.7	566.9	64.4	0.88	256	.	CrossArea	congruent
sub35	71	CrossArea	1	RIGHT	rightdot.PNG	[ 2]	DotArea	1	155	9.71	223	190.38	307.03	DotArea	1551.4	63.5	549.6	64.2	0.37	181	.	CrossArea	congruent
sub35	72	CrossArea	1	LEFT	leftdot.PNG	[ 2]	DotArea	1	186	9.91	221	198.28	320.71	DotArea	347.6	63.4	501.5	63.8	1.23	325	.	CrossArea	congruent
sub35	73	CrossArea	1	RIGHT	rightdot.PNG	[ 2]	DotArea	1	134	10.2	224	196.07	311.46	.	1609.9	63.9	556.3	64.4	0.98	1312	.	CrossArea	congruent
sub35	75	CrossArea	1	LEFT	leftdot.PNG	[ 2]	DotArea	1	154	9.98	223	195.6	328.27	.	318.6	63.7	531.2	64.2	1.13	1291	.	CrossArea	congruent
sub36	1	CrossArea	1	LEFT	leftdot.PNG	[ 2]	DotArea	1	147	9.45	231	165.84	343.16	DotArea	357.8	63.4	523.5	64	1.08	146	.	CrossArea	congruent
sub36	2	CrossArea	1	LEFT	leftdot.PNG	[ 2]	DotArea	1	204	8.45	229	150.84	317.09	DotArea	410	63	499.4	63.7	0.66	200	.	CrossArea	congruent
sub36	3	CrossArea	1	RIGHT	rightdot.PNG	[ 2]	DotArea	1	226	8.24	207	196.09	357.56	DotArea	1481.9	63	524.5	63.8	0.7	254	.	CrossArea	congruent
sub36	4	CrossArea	1	LEFT	leftdot.PNG	[ 2]	DotArea	1	150	8.55	227	158.26	322.21	DotArea	413.1	63.1	532	63.9	0.03	293	.	CrossArea	congruent
sub36	5	CrossArea	1	RIGHT	rightdot.PNG	[ 2]	DotArea	1	157	8.92	209	207.43	363.1	DotArea	1528.9	63.3	537.8	64	0.17	524	.	CrossArea	congruent
sub36	6	CrossArea	1	RIGHT	rightdot.PNG	[ 2]	DotArea	1	171	9.13	213	198.57	363.94	DotArea	1531.8	63.4	557.8	64.2	0.06	1279	.	CrossArea	congruent
sub36	7	CrossArea	1	LEFT	leftdot.PNG	[ 2]	DotArea	1	157	9.33	229	166.63	319.53	DotArea	379.8	63.4	556.9	64.2	0.43	746	.	CrossArea	congruent
sub36	8	CrossArea	1	LEFT	leftdot.PNG	[ 2]	DotArea	1	199	8.31	229	148.34	337.11	DotArea	451.4	62.9	513.7	63.7	0.57	203	.	CrossArea	congruent
sub36	9	CrossArea	1	RIGHT	rightdot.PNG	[ 2]	DotArea	1	159	8.81	211	195.81	342.23	DotArea	1517.9	63.3	553	64.1	0.11	258	.	CrossArea	congruent
sub36	11	CrossArea	1	LEFT	leftdot.PNG	[ 2]	DotArea	1	165	8.74	228	158.97	325	DotArea	407.2	63.3	558.6	64.1	0.37	299	.	CrossArea	congruent
sub36	12	CrossArea	1	RIGHT	rightdot.PNG	[ 2]	DotArea	1	163	8.71	210	197.86	359.95	DotArea	1503.3	63.2	554	64.1	0.46	174	.	CrossArea	congruent
sub36	15	CrossArea	1	RIGHT	rightdot.PNG	[ 2]	DotArea	1	158	8.56	209	199.12	343.92	DotArea	1524.6	63.4	557.2	64.2	0.29	584	.	CrossArea	congruent
sub36	17	CrossArea	1	LEFT	leftdot.PNG	[ 2]	DotArea	1	221	8.55	233	144.92	311.65	DotArea	412	63.2	550.6	64.1	0.22	175	.	CrossArea	congruent
sub36	18	CrossArea	1	LEFT	leftdot.PNG	[ 2]	DotArea	1	212	8.49	233	143.9	313.32	DotArea	424.4	63.1	541	64	0.1	191	.	CrossArea	congruent
sub36	19	CrossArea	1	RIGHT	rightdot.PNG	[ 2]	DotArea	1	159	8.47	207	201.74	349.43	DotArea	1500.7	63.3	568	64.2	0.53	220	.	CrossArea	congruent
sub36	20	CrossArea	1	RIGHT	rightdot.PNG	[ 2]	DotArea	1	149	8.29	207	197.38	341.35	DotArea	1469.5	63	547.4	64	0.9	127	.	CrossArea	congruent
sub36	21	CrossArea	1	LEFT	leftdot.PNG	[ 2]	DotArea	1	207	8.15	229	145.53	311.98	DotArea	426.2	63	511.2	63.7	0.46	186	.	CrossArea	congruent
sub36	22	CrossArea	1	RIGHT	rightdot.PNG	[ 2]	DotArea	1	159	8.66	216	180.36	352.39	DotArea	1493.3	63.2	549.2	64	0.48	189	.	CrossArea	congruent
sub36	23	CrossArea	1	LEFT	leftdot.PNG	[ 2]	DotArea	1	164	8.64	236	141.59	296.79	DotArea	409.7	63.1	530.1	63.9	0.24	571	.	CrossArea	congruent
sub36	24	CrossArea	1	RIGHT	rightdot.PNG	[ 2]	DotArea	1	156	8.5	209	197.58	364.13	DotArea	1471.6	63	540.3	63.9	0.77	182	.	CrossArea	congruent
sub36	27	CrossArea	1	LEFT	leftdot.PNG	[ 2]	DotArea	1	147	10.52	240	161.88	338.15	DotArea	382.6	63.4	548.1	64.1	0.65	447	.	CrossArea	congruent
sub36	28	CrossArea	1	RIGHT	rightdot.PNG	[ 2]	DotArea	1	153	8.45	207	201.25	345.99	DotArea	1477.7	63.1	561.1	64.1	0.9	121	.	CrossArea	congruent
sub36	30	CrossArea	1	LEFT	leftdot.PNG	[ 2]	DotArea	1	184	7.7	231	135.06	312.19	.	479.3	62.8	541.2	63.8	0.87	129	.	CrossArea	congruent
sub36	31	CrossArea	1	RIGHT	rightdot.PNG	[ 2]	DotArea	1	211	8.86	211	196.98	333.18	DotArea	1494.9	63.3	578.2	64.3	0.85	195	.	CrossArea	congruent
sub36	32	CrossArea	1	RIGHT	rightdot.PNG	[ 2]	DotArea	1	164	7.84	204	195.92	351.76	DotArea	1445.6	62.9	550.4	63.9	1.18	180	.	CrossArea	congruent
sub36	34	CrossArea	1	LEFT	leftdot.PNG	[ 2]	DotArea	1	188	8.3	233	140.61	315.13	DotArea	435.8	63.2	567	64.2	0.4	245	.	CrossArea	congruent
sub36	35	CrossArea	1	RIGHT	rightdot.PNG	[ 2]	DotArea	1	157	8.95	214	190.38	356.73	DotArea	1511.4	63.2	547.6	64.1	0.17	330	.	CrossArea	congruent
sub36	36	CrossArea	1	RIGHT	rightdot.PNG	[ 2]	DotArea	1	177	8.63	216	179.88	346.67	DotArea	1532	63.4	554.9	64.2	0.19	1272	.	CrossArea	congruent
sub36	37	CrossArea	1	LEFT	leftdot.PNG	[ 2]	DotArea	1	165	8.86	236	145.28	304.6	DotArea	411.1	63.2	549.1	64.1	0.16	311	.	CrossArea	congruent
sub36	38	CrossArea	1	LEFT	leftdot.PNG	[ 2]	DotArea	1	153	8.9	233	150.82	321.03	DotArea	437.4	63.2	572.1	64.2	0.49	290	.	CrossArea	congruent
sub36	39	CrossArea	1	RIGHT	rightdot.PNG	[ 2]	DotArea	1	153	8.4	210	190.95	346.26	DotArea	1482.4	63.1	541.3	63.9	0.65	163	.	CrossArea	congruent
sub36	41	CrossArea	1	LEFT	leftdot.PNG	[ 2]	DotArea	1	168	7.95	225	150.07	308.42	DotArea	459.9	63.1	591.3	64.3	1.07	116	.	CrossArea	congruent
sub36	42	CrossArea	1	RIGHT	rightdot.PNG	[ 2]	DotArea	1	149	8.93	231	156.71	379.03	DotArea	1515.9	63.2	529.6	63.9	0.27	334	.	CrossArea	congruent
sub36	43	CrossArea	1	LEFT	leftdot.PNG	[ 2]	DotArea	1	157	8.86	235	147.59	338.61	DotArea	395.8	63.3	555	64.1	0.52	98	.	CrossArea	congruent
sub36	44	CrossArea	1	RIGHT	rightdot.PNG	[ 2]	DotArea	1	176	8.81	214	187.41	327.56	DotArea	1493.2	63.2	567.5	64.2	0.59	194	.	CrossArea	congruent
sub36	45	CrossArea	1	LEFT	leftdot.PNG	[ 2]	DotArea	1	216	7.92	229	141.4	316.52	DotArea	467	62.9	536.4	63.8	0.7	118	.	CrossArea	congruent
sub36	46	CrossArea	1	RIGHT	rightdot.PNG	[ 2]	DotArea	1	197	8.87	211	197.03	358.74	DotArea	1510.8	63.3	561.9	64.2	0.42	290	.	CrossArea	congruent
sub36	47	CrossArea	1	RIGHT	rightdot.PNG	[ 2]	DotArea	1	201	8.33	213	181.03	322.05	DotArea	1503.7	63.3	575.2	64.3	0.61	187	.	CrossArea	congruent
sub36	48	CrossArea	1	LEFT	leftdot.PNG	[ 2]	DotArea	1	181	9.17	216	191	301.09	DotArea	388.4	63.4	569.3	64.3	0.53	179	.	CrossArea	congruent
sub36	49	CrossArea	1	LEFT	leftdot.PNG	[ 2]	DotArea	1	242	7.72	232	133.13	290.82	DotArea	471	62.9	549.5	63.9	0.87	98	.	CrossArea	congruent
sub36	50	CrossArea	1	RIGHT	rightdot.PNG	[ 2]	DotArea	1	165	8.79	227	162.84	372.59	DotArea	1505.7	63.4	589.2	64.4	0.73	322	.	CrossArea	congruent
sub36	51	CrossArea	1	LEFT	leftdot.PNG	[ 2]	DotArea	1	203	8.69	238	137.91	309.85	DotArea	412.8	63.2	538.7	64	0.12	1157	.	CrossArea	congruent
sub36	52	CrossArea	1	LEFT	leftdot.PNG	[ 2]	DotArea	1	208	8.69	241	131.72	308.84	DotArea	413	63.2	548.3	64	0.53	1222	.	CrossArea	congruent
sub36	53	CrossArea	1	RIGHT	rightdot.PNG	[ 2]	DotArea	1	207	7.95	209	184.91	340.94	DotArea	1492.7	63.1	537.8	63.9	0.55	128	.	CrossArea	congruent
sub36	54	CrossArea	1	LEFT	leftdot.PNG	[ 2]	DotArea	1	192	8.32	237	134.17	303.45	DotArea	430.6	63.1	545.6	64	0.12	229	.	CrossArea	congruent
sub36	55	CrossArea	1	RIGHT	rightdot.PNG	[ 2]	DotArea	1	189	7.96	209	185.09	329.04	DotArea	1448.5	63	569.5	64.1	1.25	126	.	CrossArea	congruent
sub36	56	CrossArea	1	LEFT	leftdot.PNG	[ 2]	DotArea	1	222	8.43	235	140.54	315.42	DotArea	417.8	63.2	546.7	64	0.38	842	.	CrossArea	congruent
sub36	57	CrossArea	1	RIGHT	rightdot.PNG	[ 2]	DotArea	1	121	8	229	142.85	347.71	DotArea	1451	63	571.2	64.1	0.86	150	.	CrossArea	congruent
sub36	58	CrossArea	1	RIGHT	rightdot.PNG	[ 2]	DotArea	1	200	8.58	213	186.42	327.89	DotArea	1511.1	63.3	564.5	64.2	0.52	153	.	CrossArea	congruent
sub36	59	CrossArea	1	LEFT	leftdot.PNG	[ 2]	DotArea	1	193	8.07	229	144.07	327.98	DotArea	460.1	63	563.4	64	0.68	155	.	CrossArea	congruent
sub36	60	CrossArea	1	LEFT	leftdot.PNG	[ 2]	DotArea	1	109	8.84	233	149.9	214.28	DotArea	451.2	63.1	562.9	64.1	1.18	101	.	CrossArea	congruent
sub36	61	CrossArea	1	RIGHT	rightdot.PNG	[ 2]	DotArea	1	155	9.27	227	171.74	324.47	DotArea	1541.6	63.4	536.8	64.1	0.24	924	.	CrossArea	congruent
sub36	62	CrossArea	1	RIGHT	rightdot.PNG	[ 2]	DotArea	1	385	8.96	211	199.03	352.49	DotArea	1538.3	63.6	596.7	64.6	0.89	357	.	CrossArea	congruent
sub36	63	CrossArea	1	LEFT	leftdot.PNG	[ 2]	DotArea	1	165	8.18	214	173.96	290.18	DotArea	445.9	63.1	573.3	64.2	0.99	108	.	CrossArea	congruent
sub36	64	CrossArea	1	RIGHT	rightdot.PNG	[ 2]	DotArea	1	157	9.25	223	181.37	308.66	DotArea	1528.5	63.4	568.5	64.3	0.37	249	.	CrossArea	congruent
sub36	65	CrossArea	1	RIGHT	rightdot.PNG	[ 2]	DotArea	1	185	8.18	227	151.56	362.69	DotArea	1450.4	63	555	64	0.88	149	.	CrossArea	congruent
sub36	66	CrossArea	1	LEFT	leftdot.PNG	[ 2]	DotArea	1	198	8.66	239	135.31	299.97	DotArea	419.6	63.2	565.6	64.2	0.33	203	.	CrossArea	congruent
sub36	67	CrossArea	1	LEFT	leftdot.PNG	[ 2]	DotArea	1	193	8.33	235	138.85	314.39	DotArea	441.1	63.2	578.5	64.2	0.68	175	.	CrossArea	congruent
sub36	68	CrossArea	1	RIGHT	rightdot.PNG	[ 2]	DotArea	1	166	8.85	218	180.55	331.68	DotArea	1523.9	63.5	579.8	64.4	0.49	787	.	CrossArea	congruent
sub36	69	CrossArea	1	LEFT	leftdot.PNG	[ 2]	DotArea	1	209	8.68	232	149.7	331.94	DotArea	422.8	63.3	580.5	64.3	0.74	240	.	CrossArea	congruent
sub36	70	CrossArea	1	LEFT	leftdot.PNG	[ 2]	DotArea	1	159	8.4	232	144.78	312.63	DotArea	439.8	63.1	548.4	64	0.46	497	.	CrossArea	congruent
sub36	71	CrossArea	1	RIGHT	rightdot.PNG	[ 2]	DotArea	1	168	9.16	216	190.82	365.6	DotArea	1516.6	63.4	577.7	64.3	0.61	1159	.	CrossArea	congruent
sub36	72	CrossArea	1	RIGHT	rightdot.PNG	[ 2]	DotArea	1	239	8.75	221	174.96	312.39	DotArea	1510.4	63.3	568.8	64.2	0.54	275	.	CrossArea	congruent
sub36	73	CrossArea	1	LEFT	leftdot.PNG	[ 2]	DotArea	1	159	8.24	214	175.42	259.12	DotArea	442.6	63.2	581.8	64.3	1.14	84	.	CrossArea	congruent
sub36	74	CrossArea	1	LEFT	leftdot.PNG	[ 2]	DotArea	1	221	9.35	227	173.14	296.88	DotArea	363.4	63.6	571.9	64.4	0.68	131	.	CrossArea	congruent
sub36	75	CrossArea	1	RIGHT	rightdot.PNG	[ 2]	DotArea	1	159	8.49	209	197.5	344.01	DotArea	1482.4	63.1	560	64.1	0.69	126	.	CrossArea	congruent
sub37	1	CrossArea	1	LEFT	leftdot.PNG	[ 2]	DotArea	1	116	8.01	210	182.05	290.64	DotArea	470.5	62.9	554.7	64	1.21	152	.	CrossArea	congruent
sub37	2	CrossArea	1	RIGHT	rightdot.PNG	[ 2]	DotArea	1	157	8.76	229	156.5	340.04	DotArea	1509.5	63.2	542.8	64	0.22	1284	.	CrossArea	congruent
sub37	3	CrossArea	1	RIGHT	rightdot.PNG	[ 2]	DotArea	1	117	8.66	213	188.31	299.99	DotArea	1499.6	63.3	568.3	64.2	0.72	136	.	CrossArea	congruent
sub37	5	CrossArea	1	LEFT	leftdot.PNG	[ 2]	DotArea	1	125	8.76	211	194.61	297.36	DotArea	437.1	63	536.1	63.9	0.74	195	.	CrossArea	congruent
sub37	6	CrossArea	1	RIGHT	rightdot.PNG	[ 2]	DotArea	1	157	9.26	213	201.4	325.87	DotArea	1556.9	63.5	533.3	64.1	0.45	451	.	CrossArea	congruent
sub37	8	CrossArea	1	RIGHT	rightdot.PNG	[ 2]	DotArea	1	153	8.42	227	155.98	317.99	DotArea	1499.4	63.2	548.1	64	0.25	211	.	CrossArea	congruent
sub37	10	CrossArea	1	LEFT	leftdot.PNG	[ 2]	DotArea	1	111	7.96	210	180.96	278.54	DotArea	467.2	63	551.7	64	1.12	156	.	CrossArea	congruent
sub37	12	CrossArea	1	RIGHT	rightdot.PNG	[ 2]	DotArea	1	187	8.64	221	172.72	246.1	DotArea	1531.5	63.3	541.1	64.1	0.19	227	.	CrossArea	congruent
sub37	13	CrossArea	1	RIGHT	rightdot.PNG	[ 2]	DotArea	1	210	9.85	221	197.07	308.63	DotArea	1586	63.6	516.2	64	0.38	1236	.	CrossArea	congruent
sub37	14	CrossArea	1	LEFT	leftdot.PNG	[ 2]	DotArea	1	167	9.38	218	191.51	292.19	DotArea	391.7	63.4	555.3	64.2	0.24	322	.	CrossArea	congruent
sub37	16	CrossArea	1	RIGHT	rightdot.PNG	[ 2]	DotArea	1	136	9.2	225	173.66	326.64	DotArea	1540.3	63.4	545.7	64.1	0.33	1307	.	CrossArea	congruent
sub37	17	CrossArea	1	RIGHT	rightdot.PNG	[ 2]	DotArea	1	157	9.12	218	186.21	295.4	DotArea	1538.6	63.4	541.6	64.1	0.16	422	.	CrossArea	congruent
sub37	18	CrossArea	1	LEFT	leftdot.PNG	[ 2]	DotArea	1	162	9.01	214	191.77	307.76	DotArea	402.7	63.4	574.4	64.3	0.39	246	.	CrossArea	congruent
sub37	19	CrossArea	1	RIGHT	rightdot.PNG	[ 2]	DotArea	1	193	9.59	221	191.75	308.28	DotArea	1571.5	63.7	562.3	64.3	0.44	1254	.	CrossArea	congruent
sub37	20	CrossArea	1	RIGHT	rightdot.PNG	[ 2]	DotArea	1	237	9.34	235	155.73	310.16	DotArea	1549.2	63.5	562.6	64.3	0.33	297	.	CrossArea	congruent
sub37	22	CrossArea	1	LEFT	leftdot.PNG	[ 2]	DotArea	1	113	9.05	216	188.54	269.33	DotArea	436	63.1	553.1	64	0.79	175	.	CrossArea	congruent
sub37	23	CrossArea	1	RIGHT	rightdot.PNG	[ 2]	DotArea	1	170	9.91	221	198.12	324.96	DotArea	1591.5	63.8	558	64.4	0.73	255	.	CrossArea	congruent
sub37	24	CrossArea	1	LEFT	leftdot.PNG	[ 2]	DotArea	1	192	9.45	221	188.95	286.78	DotArea	383.9	63.4	558.5	64.2	0.28	539	.	CrossArea	congruent
sub37	25	CrossArea	1	LEFT	leftdot.PNG	[ 2]	DotArea	1	142	9.43	225	177.97	265.73	DotArea	378.6	63.4	543.8	64.1	0.16	445	.	CrossArea	congruent
sub37	26	CrossArea	1	RIGHT	rightdot.PNG	[ 2]	DotArea	1	169	9.7	221	193.98	290.07	DotArea	1584.1	63.6	543	64.2	0.38	1277	.	CrossArea	congruent
sub37	27	CrossArea	1	LEFT	leftdot.PNG	[ 2]	DotArea	1	91	8.4	211	186.6	286.72	DotArea	432.3	63	533	63.9	0.57	147	.	CrossArea	congruent
sub37	28	CrossArea	1	RIGHT	rightdot.PNG	[ 2]	DotArea	1	204	9.41	218	192.14	313.16	DotArea	1567.4	63.6	549.6	64.2	0.42	560	.	CrossArea	congruent
sub37	29	CrossArea	1	LEFT	leftdot.PNG	[ 2]	DotArea	1	151	8.97	221	179.48	255.58	DotArea	413.6	63.1	511.9	63.8	0.52	150	.	CrossArea	congruent
sub37	30	CrossArea	1	LEFT	leftdot.PNG	[ 2]	DotArea	1	194	9.31	216	193.89	297.69	DotArea	386	63.4	564	64.3	0.32	551	.	CrossArea	congruent
sub37	31	CrossArea	1	RIGHT	rightdot.PNG	[ 2]	DotArea	1	106	8.96	227	165.99	339.03	DotArea	1525.3	63.3	550	64.1	0.38	1139	.	CrossArea	congruent
sub37	32	CrossArea	1	RIGHT	rightdot.PNG	[ 2]	DotArea	1	100	7.85	213	170.65	267.54	DotArea	1459.2	62.9	537	63.8	1.1	157	.	CrossArea	congruent
sub37	33	CrossArea	1	LEFT	leftdot.PNG	[ 2]	DotArea	1	162	10.13	218	206.78	311.34	DotArea	341.1	63.7	558.3	64.3	0.52	1285	.	CrossArea	congruent
sub37	34	CrossArea	1	RIGHT	rightdot.PNG	[ 2]	DotArea	1	222	9.11	238	144.65	298.33	DotArea	1553.3	63.5	541	64.1	0.15	377	.	CrossArea	congruent
sub37	36	CrossArea	1	LEFT	leftdot.PNG	[ 2]	DotArea	1	142	10.35	223	203.02	297.09	.	317.7	63.7	537	64.2	0.94	381	.	CrossArea	congruent
sub37	39	CrossArea	1	LEFT	leftdot.PNG	[ 2]	DotArea	1	171	8.72	211	193.75	303.65	DotArea	435.7	63	521.9	63.8	0.77	155	.	CrossArea	congruent
sub37	42	CrossArea	1	LEFT	leftdot.PNG	[ 2]	DotArea	1	191	9.27	213	201.52	297.32	DotArea	405.9	63	488.2	63.6	0.84	170	.	CrossArea	congruent
sub37	44	CrossArea	1	LEFT	leftdot.PNG	[ 2]	DotArea	1	91	9.43	214	200.7	310.06	DotArea	401.4	63.2	520.6	63.9	0.43	167	.	CrossArea	congruent
sub37	45	CrossArea	1	LEFT	leftdot.PNG	[ 2]	DotArea	1	188	9.56	214	203.34	318.07	DotArea	401.9	63.1	516.9	63.8	0.4	254	.	CrossArea	congruent
sub37	47	CrossArea	1	LEFT	leftdot.PNG	[ 2]	DotArea	1	220	9.53	214	202.76	309.55	DotArea	392.9	63.2	509.5	63.8	0.45	272	.	CrossArea	congruent
sub37	48	CrossArea	1	LEFT	leftdot.PNG	[ 2]	DotArea	1	110	8.37	211	185.99	276.35	DotArea	465.7	62.8	520.3	63.7	1.23	168	.	CrossArea	congruent
sub37	49	CrossArea	1	RIGHT	rightdot.PNG	[ 2]	DotArea	1	162	9.84	221	196.72	309.02	DotArea	1586.8	63.6	534.2	64.2	0.77	366	.	CrossArea	congruent
sub37	50	CrossArea	1	LEFT	leftdot.PNG	[ 2]	DotArea	1	99	9	213	195.73	288.68	DotArea	426.4	63	523.6	63.8	0.62	156	.	CrossArea	congruent
sub37	54	CrossArea	1	RIGHT	rightdot.PNG	[ 2]	DotArea	1	142	9.75	216	203.04	303.73	DotArea	1587.6	63.5	502.2	63.9	0.62	1306	.	CrossArea	congruent
sub37	55	CrossArea	1	RIGHT	rightdot.PNG	[ 2]	DotArea	1	161	9.46	214	201.17	298.14	DotArea	1553.7	63.2	479.9	63.6	0.81	212	.	CrossArea	congruent
sub37	56	CrossArea	1	LEFT	leftdot.PNG	[ 2]	DotArea	1	93	9.31	213	202.31	315	DotArea	399.6	63.2	517.2	63.8	0.4	200	.	CrossArea	congruent
sub37	57	CrossArea	1	LEFT	leftdot.PNG	[ 2]	DotArea	1	140	9.88	218	201.69	318.22	DotArea	374.7	63.3	508.2	63.8	0.55	399	.	CrossArea	congruent
sub37	61	CrossArea	1	RIGHT	rightdot.PNG	[ 2]	DotArea	1	192	8.88	214	188.88	305.83	DotArea	1535.3	63.4	552.5	64.1	0.12	276	.	CrossArea	congruent
sub37	62	CrossArea	1	RIGHT	rightdot.PNG	[ 2]	DotArea	1	165	9.2	228	167.2	337.15	DotArea	1510.5	63.2	534.7	63.9	0.12	195	.	CrossArea	congruent
sub37	65	CrossArea	1	RIGHT	rightdot.PNG	[ 2]	DotArea	1	104	8.37	210	190.24	298.43	DotArea	1479.7	63	523.6	63.8	0.76	168	.	CrossArea	congruent
sub37	66	CrossArea	1	RIGHT	rightdot.PNG	[ 2]	DotArea	1	196	9.5	218	193.8	302.06	DotArea	1570.7	63.5	520.6	64	0.37	349	.	CrossArea	congruent
sub37	70	CrossArea	1	LEFT	leftdot.PNG	[ 2]	DotArea	1	169	9.34	214	198.82	305.96	DotArea	397.9	63.1	505	63.7	0.62	326	.	CrossArea	congruent
sub37	71	CrossArea	1	RIGHT	rightdot.PNG	[ 2]	DotArea	1	220	9.09	233	154.01	292.77	DotArea	1548.2	63.3	504.7	63.8	0.85	242	.	CrossArea	congruent
sub37	73	CrossArea	1	LEFT	leftdot.PNG	[ 2]	DotArea	1	167	9.54	221	190.86	293.46	DotArea	390.5	63.2	505.1	63.8	0.67	201	.	CrossArea	congruent
sub39	1	CrossArea	1	LEFT	leftdot.PNG	[ 2]	DotArea	1	139	10.2	218	208.21	342.42	.	312.4	63.7	530	64.2	1.13	193	.	CrossArea	congruent
sub39	4	CrossArea	1	LEFT	leftdot.PNG	[ 2]	DotArea	1	153	10.11	224	194.4	323.02	DotArea	329	63.7	542.8	64.2	0.69	448	.	CrossArea	congruent
sub39	5	CrossArea	1	RIGHT	rightdot.PNG	[ 2]	DotArea	1	127	8.48	214	180.4	274.94	DotArea	1475.1	62.9	518.4	63.7	0.99	173	.	CrossArea	congruent
sub39	6	CrossArea	1	RIGHT	rightdot.PNG	[ 2]	DotArea	1	116	9	216	187.43	303.8	DotArea	1520.5	63.3	543.3	64	0.35	173	.	CrossArea	congruent
sub39	7	CrossArea	1	LEFT	leftdot.PNG	[ 2]	DotArea	1	184	8.76	209	203.65	316.05	DotArea	414	63.1	527	63.9	0.11	768	.	CrossArea	congruent
sub39	8	CrossArea	1	LEFT	leftdot.PNG	[ 2]	DotArea	1	146	10	225	188.66	330.27	DotArea	339.7	63.6	530.8	64.1	0.35	1298	.	CrossArea	congruent
sub39	9	CrossArea	1	RIGHT	rightdot.PNG	[ 2]	DotArea	1	174	8.85	216	184.3	297.85	DotArea	1513.6	63.2	528.8	63.9	0.35	230	.	CrossArea	congruent
sub39	10	CrossArea	1	LEFT	leftdot.PNG	[ 2]	DotArea	1	145	9.68	214	205.89	328.33	DotArea	349	63.5	544.7	64.2	0.38	1304	.	CrossArea	congruent
sub39	11	CrossArea	1	LEFT	leftdot.PNG	[ 2]	DotArea	1	155	9.81	221	196.27	350.15	DotArea	346.1	63.6	540.2	64.2	0.39	1291	.	CrossArea	congruent
sub39	12	CrossArea	1	RIGHT	rightdot.PNG	[ 2]	DotArea	1	174	9.64	224	185.3	287.7	DotArea	1552	63.3	514.7	63.9	0.46	827	.	CrossArea	congruent
sub39	13	CrossArea	1	LEFT	leftdot.PNG	[ 2]	DotArea	1	140	9.42	214	200.36	330.1	DotArea	352.7	63.5	548.1	64.2	0.37	713	.	CrossArea	congruent
sub39	14	CrossArea	1	LEFT	leftdot.PNG	[ 2]	DotArea	1	170	10.14	228	184.29	323.06	.	311.3	63.7	521.8	64.1	1.01	438	.	CrossArea	congruent
sub39	15	CrossArea	1	RIGHT	rightdot.PNG	[ 2]	DotArea	1	182	8.92	216	185.91	291.4	DotArea	1532.6	63.2	507.3	63.8	0.31	630	.	CrossArea	congruent
sub39	18	CrossArea	1	LEFT	leftdot.PNG	[ 2]	DotArea	1	178	8.57	209	199.37	286.79	DotArea	424.2	63.1	537.6	63.9	0.1	628	.	CrossArea	congruent
sub39	19	CrossArea	1	RIGHT	rightdot.PNG	[ 2]	DotArea	1	159	9.52	223	186.57	287.4	DotArea	1538.5	63.3	528.3	64	0.28	428	.	CrossArea	congruent
sub39	20	CrossArea	1	LEFT	leftdot.PNG	[ 2]	DotArea	1	167	10.23	228	185.92	298.77	DotArea	321.7	63.7	550.7	64.3	0.57	1275	.	CrossArea	congruent
sub39	21	CrossArea	1	RIGHT	rightdot.PNG	[ 2]	DotArea	1	161	9.44	221	188.72	283.39	DotArea	1552.6	63.3	514	63.9	0.48	1285	.	CrossArea	congruent
sub39	22	CrossArea	1	LEFT	leftdot.PNG	[ 2]	DotArea	1	236	9.43	225	177.9	285.06	DotArea	385.3	63.3	531.8	64	0.17	1172	.	CrossArea	congruent
sub39	23	CrossArea	1	RIGHT	rightdot.PNG	[ 2]	DotArea	1	175	8.8	216	183.31	283.38	DotArea	1517.4	63.2	515.4	63.8	0.38	598	.	CrossArea	congruent
sub39	24	CrossArea	1	RIGHT	rightdot.PNG	[ 2]	DotArea	1	188	9.62	223	188.69	290.26	DotArea	1572.3	63.5	522.5	64	0.53	1257	.	CrossArea	congruent
sub39	25	CrossArea	1	LEFT	leftdot.PNG	[ 2]	DotArea	1	362	9.77	227	180.9	299.54	DotArea	353.9	63.5	529.4	64	0.62	1080	.	CrossArea	congruent
sub39	26	CrossArea	1	LEFT	leftdot.PNG	[ 2]	DotArea	1	178	9.26	224	178.04	301.22	DotArea	383.9	63.3	533.2	64	0.11	747	.	CrossArea	congruent
sub39	27	CrossArea	1	RIGHT	rightdot.PNG	[ 2]	DotArea	1	173	9.41	218	192.06	302.67	DotArea	1541.5	63.3	528.1	64	0.2	255	.	CrossArea	congruent
sub39	28	CrossArea	1	RIGHT	rightdot.PNG	[ 2]	DotArea	1	192	8.85	213	192.39	286.51	DotArea	1529.6	63.2	503	63.7	0.43	532	.	CrossArea	congruent
sub39	30	CrossArea	1	LEFT	leftdot.PNG	[ 2]	DotArea	1	199	10.28	227	190.43	309.25	DotArea	327.5	63.7	548.6	64.3	0.92	265	.	CrossArea	congruent
sub39	31	CrossArea	1	RIGHT	rightdot.PNG	[ 2]	DotArea	1	137	9.24	216	192.41	301.83	DotArea	1553.4	63.4	522.8	64	0.43	1312	.	CrossArea	congruent
sub39	32	CrossArea	1	RIGHT	rightdot.PNG	[ 2]	DotArea	1	163	9.47	216	197.35	305.13	DotArea	1571.4	63.5	513.9	63.9	0.52	970	.	CrossArea	congruent
sub39	33	CrossArea	1	LEFT	leftdot.PNG	[ 2]	DotArea	1	198	9.96	225	187.88	333.58	DotArea	359	63.5	553	64.2	0.37	915	.	CrossArea	congruent
sub39	34	CrossArea	1	RIGHT	rightdot.PNG	[ 2]	DotArea	1	151	10.34	223	202.66	317.92	.	1603.4	63.7	533.8	64.2	0.84	234	.	CrossArea	congruent
sub39	36	CrossArea	1	RIGHT	rightdot.PNG	[ 2]	DotArea	1	192	9.12	218	186.21	285.44	DotArea	1534.6	63.3	521.1	63.9	0.27	1255	.	CrossArea	congruent
sub39	37	CrossArea	1	RIGHT	rightdot.PNG	[ 2]	DotArea	1	157	8.69	214	184.88	280.38	DotArea	1519.9	63.2	520.8	63.9	0.32	213	.	CrossArea	congruent
sub39	38	CrossArea	1	LEFT	leftdot.PNG	[ 2]	DotArea	1	232	9.48	210	215.45	329.59	DotArea	385.6	63.3	525.9	63.9	0.39	1220	.	CrossArea	congruent
sub39	39	CrossArea	1	LEFT	leftdot.PNG	[ 2]	DotArea	1	152	9.94	216	207.12	349.73	DotArea	354.7	63.5	541.9	64.1	0.36	638	.	CrossArea	congruent
sub39	40	CrossArea	1	RIGHT	rightdot.PNG	[ 2]	DotArea	1	179	8.83	221	176.53	268.67	DotArea	1534	63.3	523.1	63.9	0.21	1268	.	CrossArea	congruent
sub39	41	CrossArea	1	RIGHT	rightdot.PNG	[ 2]	DotArea	1	125	8.92	218	181.95	285.99	DotArea	1526.8	63.3	529.5	63.9	0.17	275	.	CrossArea	congruent
sub39	42	CrossArea	1	LEFT	leftdot.PNG	[ 2]	DotArea	1	244	9.9	221	198.05	345.13	DotArea	341.4	63.5	517.8	64	0.81	436	.	CrossArea	congruent
sub39	43	CrossArea	1	LEFT	leftdot.PNG	[ 2]	DotArea	1	217	9.17	213	199.35	296.58	DotArea	442.9	63	529	63.8	0.16	1234	.	CrossArea	congruent
sub39	44	CrossArea	1	RIGHT	rightdot.PNG	[ 2]	DotArea	1	183	8.99	218	183.57	260.38	DotArea	1526.2	63.2	517.9	63.9	0.4	719	.	CrossArea	congruent
sub39	45	CrossArea	1	RIGHT	rightdot.PNG	[ 2]	DotArea	1	173	9.56	218	195.07	307.26	DotArea	1563	63.4	524.3	64	0.4	1275	.	CrossArea	congruent
sub39	46	CrossArea	1	LEFT	leftdot.PNG	[ 2]	DotArea	1	173	9.42	211	209.24	334.14	DotArea	367.5	63.4	527.4	64	0.53	865	.	CrossArea	congruent
sub39	47	CrossArea	1	RIGHT	rightdot.PNG	[ 2]	DotArea	1	157	9.85	214	209.65	328.04	DotArea	1533.1	63.2	507.8	63.8	0.39	420	.	CrossArea	congruent
sub39	49	CrossArea	1	LEFT	leftdot.PNG	[ 2]	DotArea	1	201	9.65	213	209.7	326.84	DotArea	367.8	63.4	545.1	64.1	0.32	1250	.	CrossArea	congruent
sub39	50	CrossArea	1	RIGHT	rightdot.PNG	[ 2]	DotArea	1	195	10.24	218	209.01	347.01	DotArea	1555.9	63.5	536.6	64.1	0.3	342	.	CrossArea	congruent
sub39	51	CrossArea	1	RIGHT	rightdot.PNG	[ 2]	DotArea	1	205	10.05	223	197.15	307.23	.	1599.2	63.6	520	64.1	0.86	790	.	CrossArea	congruent
sub39	52	CrossArea	1	LEFT	leftdot.PNG	[ 2]	DotArea	1	153	9.42	213	204.89	332.22	DotArea	366.5	63.4	539.4	64.1	0.27	1298	.	CrossArea	congruent
sub39	53	CrossArea	1	RIGHT	rightdot.PNG	[ 2]	DotArea	1	105	8.51	214	181.05	294.87	DotArea	1472.9	63	545.8	63.9	0.86	115	.	CrossArea	congruent
sub39	54	CrossArea	1	LEFT	leftdot.PNG	[ 2]	DotArea	1	172	10.14	225	191.24	350.94	DotArea	335.9	63.6	548.4	64.3	0.69	594	.	CrossArea	congruent
sub39	55	CrossArea	1	RIGHT	rightdot.PNG	[ 2]	DotArea	1	127	8.94	213	194.33	287.53	DotArea	1531.5	63.2	517.7	63.9	0.33	253	.	CrossArea	congruent
sub39	56	CrossArea	1	RIGHT	rightdot.PNG	[ 2]	DotArea	1	174	9.08	218	185.27	295.58	DotArea	1519.9	63.2	519.7	63.9	0.38	1275	.	CrossArea	congruent
sub39	57	CrossArea	1	LEFT	leftdot.PNG	[ 2]	DotArea	1	154	9.02	211	200.39	320.38	DotArea	409.8	63.1	527.6	63.9	0.17	1299	.	CrossArea	congruent
sub39	60	CrossArea	1	LEFT	leftdot.PNG	[ 2]	DotArea	1	178	8.28	204	207.06	312.15	DotArea	425.5	63.1	532.6	63.9	0.06	416	.	CrossArea	congruent
sub39	61	CrossArea	1	LEFT	leftdot.PNG	[ 2]	DotArea	1	172	9.27	210	210.76	316.33	DotArea	393.3	63.3	537.8	64	0.29	1281	.	CrossArea	congruent
sub39	62	CrossArea	1	RIGHT	rightdot.PNG	[ 2]	DotArea	1	182	9.81	221	196.18	326.45	DotArea	1569.5	63.4	511.8	63.9	0.8	1121	.	CrossArea	congruent
sub39	63	CrossArea	1	LEFT	leftdot.PNG	[ 2]	DotArea	1	157	9.42	218	192.15	337.44	DotArea	384.5	63.2	512	63.8	0.41	1290	.	CrossArea	congruent
sub39	65	CrossArea	1	RIGHT	rightdot.PNG	[ 2]	DotArea	1	209	9.18	218	187.25	298.2	DotArea	1562.9	63.4	507.3	63.9	0.54	1098	.	CrossArea	congruent
sub39	66	CrossArea	1	LEFT	leftdot.PNG	[ 2]	DotArea	1	200	9.43	223	184.92	310.68	DotArea	378.2	63.3	527.9	64	0.22	1245	.	CrossArea	congruent
sub39	67	CrossArea	1	RIGHT	rightdot.PNG	[ 2]	DotArea	1	261	10.2	227	188.88	300.21	.	1620.3	63.8	513.6	64.1	1.18	37	.	CrossArea	congruent
sub39	69	CrossArea	1	RIGHT	rightdot.PNG	[ 2]	DotArea	1	108	8.46	211	188.09	296.12	DotArea	1509.5	63.2	536	64	0.37	150	.	CrossArea	congruent
sub39	70	CrossArea	1	RIGHT	rightdot.PNG	[ 2]	DotArea	1	82	9.02	214	191.82	349.59	DotArea	1499.9	63.1	521.5	63.8	0.6	181	.	CrossArea	congruent
sub39	72	CrossArea	1	LEFT	leftdot.PNG	[ 2]	DotArea	1	245	9.64	214	205.11	310.37	DotArea	370.3	63.3	507.7	63.8	0.67	1204	.	CrossArea	congruent
sub39	73	CrossArea	1	RIGHT	rightdot.PNG	[ 2]	DotArea	1	365	9.35	218	190.83	299.65	DotArea	1597.8	63.7	528.1	64.1	1.04	1082	.	CrossArea	congruent
sub39	74	CrossArea	1	LEFT	leftdot.PNG	[ 2]	DotArea	1	332	9.83	239	153.66	339.99	DotArea	352.5	63.5	526.3	64	0.39	1100	.	CrossArea	congruent
sub39	75	CrossArea	1	LEFT	leftdot.PNG	[ 2]	DotArea	1	249	9.33	214	198.43	326.7	DotArea	425.8	63	504	63.6	0.46	1201	.	CrossArea	congruent
sub4	1	CrossArea	1	LEFT	leftdot.PNG	[ 2]	DotArea	1	141	9.59	214	204.12	332.81	DotArea	393	63.4	559.6	64.2	0.37	1308	.	CrossArea	congruent
sub4	2	CrossArea	1	RIGHT	rightdot.PNG	[ 2]	DotArea	1	146	9.12	213	198.18	313.79	DotArea	1550.9	63.5	555.4	64.2	0.53	1305	.	CrossArea	congruent
sub4	3	CrossArea	1	LEFT	leftdot.PNG	[ 2]	DotArea	1	149	10.15	224	195.1	290.76	DotArea	333.4	63.8	568	64.4	0.73	575	.	CrossArea	congruent
sub4	4	CrossArea	1	RIGHT	rightdot.PNG	[ 2]	DotArea	1	215	8.52	210	193.75	285.86	DotArea	1515	63.3	550.3	64.1	0.18	162	.	CrossArea	congruent
sub4	5	CrossArea	1	LEFT	leftdot.PNG	[ 2]	DotArea	1	194	9.17	214	195.14	301.33	DotArea	413	63.3	575.4	64.3	0.7	152	.	CrossArea	congruent
sub4	6	CrossArea	1	LEFT	leftdot.PNG	[ 2]	DotArea	1	194	9.24	218	188.6	298.9	DotArea	405.4	63.3	570.8	64.3	0.46	180	.	CrossArea	congruent
sub4	7	CrossArea	1	LEFT	leftdot.PNG	[ 2]	DotArea	1	160	9.19	216	191.45	289.14	DotArea	399.9	63.2	538.1	64	0.34	149	.	CrossArea	congruent
sub4	9	CrossArea	1	LEFT	leftdot.PNG	[ 2]	DotArea	1	144	9.9	221	197.97	304.49	DotArea	337.3	63.7	567.9	64.4	0.54	1303	.	CrossArea	congruent
sub4	10	CrossArea	1	LEFT	leftdot.PNG	[ 2]	DotArea	1	169	9.49	232	163.62	316.82	DotArea	380.6	63.4	550.1	64.2	0.35	1270	.	CrossArea	congruent
sub4	11	CrossArea	1	RIGHT	rightdot.PNG	[ 2]	DotArea	1	137	9.18	213	199.48	316.42	DotArea	1544.8	63.5	555	64.2	0.34	1314	.	CrossArea	congruent
sub4	13	CrossArea	1	LEFT	leftdot.PNG	[ 2]	DotArea	1	160	9.83	72	57.82	698.99	DotArea	356.5	63.7	584	64.5	0.55	1122	.	CrossArea	congruent
sub4	14	CrossArea	1	LEFT	leftdot.PNG	[ 2]	DotArea	1	171	8.93	54	58.39	534.01	DotArea	406.5	63.1	522.6	63.8	0.27	144	.	CrossArea	congruent
sub4	15	CrossArea	1	RIGHT	rightdot.PNG	[ 2]	DotArea	1	175	8.58	261	103.39	384.23	DotArea	1510.8	63.1	514.8	63.8	0.18	1238	.	CrossArea	congruent
sub4	16	CrossArea	1	RIGHT	rightdot.PNG	[ 2]	DotArea	1	176	8.85	210	201.16	331.24	DotArea	1513.3	63.1	505.8	63.7	0.51	246	.	CrossArea	congruent
sub4	17	CrossArea	1	LEFT	leftdot.PNG	[ 2]	DotArea	1	191	8.43	229	150.61	288.27	DotArea	449.6	63.2	592.4	64.3	0.55	131	.	CrossArea	congruent
sub4	18	CrossArea	1	LEFT	leftdot.PNG	[ 2]	DotArea	1	163	9.88	221	197.69	298.5	DotArea	351.7	63.6	558.3	64.3	0.55	192	.	CrossArea	congruent
sub4	20	CrossArea	1	RIGHT	rightdot.PNG	[ 2]	DotArea	1	165	8.55	227	158.32	334.26	DotArea	1494.9	63	496.5	63.6	0.49	216	.	CrossArea	congruent
sub4	21	CrossArea	1	LEFT	leftdot.PNG	[ 2]	DotArea	1	178	9.7	233	164.41	323.36	DotArea	349.8	63.6	550.6	64.2	0.98	1260	.	CrossArea	congruent
sub4	22	CrossArea	1	LEFT	leftdot.PNG	[ 2]	DotArea	1	174	9.59	228	174.42	324.32	DotArea	350	63.6	545.3	64.2	0.68	1268	.	CrossArea	congruent
sub4	23	CrossArea	1	RIGHT	rightdot.PNG	[ 2]	DotArea	1	141	9.75	214	207.45	332.91	DotArea	1568.2	63.5	516.9	64	0.42	261	.	CrossArea	congruent
sub4	24	CrossArea	1	LEFT	leftdot.PNG	[ 2]	DotArea	1	157	9.15	231	160.54	287.48	DotArea	382.7	63.3	541.3	64.1	0.51	559	.	CrossArea	congruent
sub4	25	CrossArea	1	LEFT	leftdot.PNG	[ 2]	DotArea	1	181	9	229	160.7	310.84	DotArea	384.6	63.4	566.9	64.3	0.59	1260	.	CrossArea	congruent
sub4	26	CrossArea	1	RIGHT	rightdot.PNG	[ 2]	DotArea	1	139	9.46	213	205.56	342.77	DotArea	1547.1	63.5	556.3	64.2	0.29	260	.	CrossArea	congruent
sub4	27	CrossArea	1	LEFT	leftdot.PNG	[ 2]	DotArea	1	156	8.57	229	153.05	304.32	DotArea	415.2	63.2	546.6	64	0.18	205	.	CrossArea	congruent
sub4	28	CrossArea	1	LEFT	leftdot.PNG	[ 2]	DotArea	1	200	9.24	48	62.84	787.58	DotArea	388.1	63.6	599	64.6	0.37	1149	.	CrossArea	congruent
sub4	29	CrossArea	1	RIGHT	rightdot.PNG	[ 2]	DotArea	1	152	9.12	213	198.33	334.12	DotArea	1521.4	63.1	507	63.8	0.36	1298	.	CrossArea	congruent
sub4	30	CrossArea	1	LEFT	leftdot.PNG	[ 2]	DotArea	1	186	9.74	236	159.75	330.51	DotArea	353.8	63.5	543.2	64.2	0.85	1249	.	CrossArea	congruent
sub4	31	CrossArea	1	RIGHT	rightdot.PNG	[ 2]	DotArea	1	156	9.52	216	198.28	344.3	DotArea	1552.4	63.4	532.7	64	0.12	1293	.	CrossArea	congruent
sub4	32	CrossArea	1	RIGHT	rightdot.PNG	[ 2]	DotArea	1	181	8.71	210	198.02	332.56	DotArea	1515	63.2	534.5	64	0.44	230	.	CrossArea	congruent
sub4	33	CrossArea	1	LEFT	leftdot.PNG	[ 2]	DotArea	1	197	9.55	232	164.71	290.9	DotArea	360.2	63.5	555.2	64.3	0.79	1242	.	CrossArea	congruent
sub4	34	CrossArea	1	LEFT	leftdot.PNG	[ 2]	DotArea	1	183	9.22	235	153.69	324.43	DotArea	387.6	63.3	548.5	64.1	0.47	1254	.	CrossArea	congruent
sub4	35	CrossArea	1	RIGHT	rightdot.PNG	[ 2]	DotArea	1	171	9.71	211	215.81	342.92	DotArea	1564.6	63.5	542.4	64.2	0.18	1280	.	CrossArea	congruent
sub4	36	CrossArea	1	RIGHT	rightdot.PNG	[ 2]	DotArea	1	166	9.53	213	207.18	351.16	DotArea	1544	63.3	518.3	63.9	0.19	1285	.	CrossArea	congruent
sub4	37	CrossArea	1	LEFT	leftdot.PNG	[ 2]	DotArea	1	179	8.84	233	149.75	279.83	DotArea	403.9	63.4	586.8	64.4	0.41	242	.	CrossArea	congruent
sub4	38	CrossArea	1	RIGHT	rightdot.PNG	[ 2]	DotArea	1	150	8.92	250	122.18	374.64	DotArea	1522.4	63.2	524.2	63.9	0.15	1273	.	CrossArea	congruent
sub4	39	CrossArea	1	RIGHT	rightdot.PNG	[ 2]	DotArea	1	145	9.29	210	211.08	338.08	DotArea	1534.1	63.3	527.5	64	0.2	1308	.	CrossArea	congruent
sub4	40	CrossArea	1	LEFT	leftdot.PNG	[ 2]	DotArea	1	166	8.98	233	152.12	311.87	DotArea	405	63.3	549.3	64.1	0.26	251	.	CrossArea	congruent
sub4	41	CrossArea	1	LEFT	leftdot.PNG	[ 2]	DotArea	1	159	8.86	231	155.37	305.34	DotArea	401.5	63.3	545.4	64.1	0.18	214	.	CrossArea	congruent
sub4	42	CrossArea	1	RIGHT	rightdot.PNG	[ 2]	DotArea	1	162	9.83	240	151.27	418.7	DotArea	1570.3	63.5	518.8	64	0.53	167	.	CrossArea	congruent
sub4	43	CrossArea	1	RIGHT	rightdot.PNG	[ 2]	DotArea	1	150	9.54	218	194.63	334.45	DotArea	1542.1	63.4	541.1	64.1	0.03	1298	.	CrossArea	congruent
sub4	44	CrossArea	1	LEFT	leftdot.PNG	[ 2]	DotArea	1	184	8.72	232	150.35	316.31	DotArea	407	63.2	538.1	64	0.67	1254	.	CrossArea	congruent
sub4	45	CrossArea	1	RIGHT	rightdot.PNG	[ 2]	DotArea	1	165	9.48	213	206.1	344.54	DotArea	1550.6	63.4	543.1	64.1	0.1	1272	.	CrossArea	congruent
sub4	46	CrossArea	1	RIGHT	rightdot.PNG	[ 2]	DotArea	1	199	9.22	210	209.55	354.11	DotArea	1532	63.2	512.4	63.8	0.22	1253	.	CrossArea	congruent
sub4	47	CrossArea	1	LEFT	leftdot.PNG	[ 2]	DotArea	1	161	9.53	236	156.23	294.17	DotArea	366.8	63.4	544.1	64.1	0.84	1274	.	CrossArea	congruent
sub4	48	CrossArea	1	LEFT	leftdot.PNG	[ 2]	DotArea	1	136	9.69	233	164.26	309.28	DotArea	344.6	63.6	545.8	64.2	1.08	1223	.	CrossArea	congruent
sub4	49	CrossArea	1	RIGHT	rightdot.PNG	[ 2]	DotArea	1	142	9.25	213	201.15	347.49	DotArea	1539.8	63.4	549.5	64.1	0.2	1308	.	CrossArea	congruent
sub4	50	CrossArea	1	LEFT	leftdot.PNG	[ 2]	DotArea	1	168	8.46	231	148.5	314.92	DotArea	440.6	63.1	549.9	64	0.37	169	.	CrossArea	congruent
sub4	51	CrossArea	1	LEFT	leftdot.PNG	[ 2]	DotArea	1	201	9.3	232	160.37	308.1	DotArea	375.8	63.4	542.3	64.1	0.59	170	.	CrossArea	congruent
sub4	52	CrossArea	1	RIGHT	rightdot.PNG	[ 2]	DotArea	1	155	9.03	210	205.22	354.97	DotArea	1524.6	63.3	541.2	64	0.14	1297	.	CrossArea	congruent
sub4	53	CrossArea	1	RIGHT	rightdot.PNG	[ 2]	DotArea	1	135	9.2	211	204.4	367.08	DotArea	1533.8	63.3	522.2	63.9	0.39	1317	.	CrossArea	congruent
sub4	54	CrossArea	1	LEFT	leftdot.PNG	[ 2]	DotArea	1	150	8.74	232	150.63	306.09	DotArea	404	63.2	545.9	64	0.31	191	.	CrossArea	congruent
sub4	55	CrossArea	1	RIGHT	rightdot.PNG	[ 2]	DotArea	1	168	9.04	210	205.44	355.51	DotArea	1527.9	63.4	555	64.2	0.34	1285	.	CrossArea	congruent
sub4	56	CrossArea	1	RIGHT	rightdot.PNG	[ 2]	DotArea	1	224	9.54	211	212.09	356.54	DotArea	1542.9	63.5	562.6	64.3	0.25	1228	.	CrossArea	congruent
sub4	57	CrossArea	1	LEFT	leftdot.PNG	[ 2]	DotArea	1	168	9.2	236	150.83	287.63	DotArea	369.9	63.5	556.7	64.2	0.91	1268	.	CrossArea	congruent
sub4	58	CrossArea	1	RIGHT	rightdot.PNG	[ 2]	DotArea	1	160	9.18	210	208.68	353.21	DotArea	1518.9	63.2	523.7	63.9	0.4	1293	.	CrossArea	congruent
sub4	59	CrossArea	1	RIGHT	rightdot.PNG	[ 2]	DotArea	1	166	9.08	227	168.15	374.94	DotArea	1520.3	63.2	527.6	63.9	0.16	1277	.	CrossArea	congruent
sub4	60	CrossArea	1	LEFT	leftdot.PNG	[ 2]	DotArea	1	146	9.35	231	164.04	318.92	DotArea	387.2	63.3	536.1	64	0.72	1294	.	CrossArea	congruent
sub4	61	CrossArea	1	LEFT	leftdot.PNG	[ 2]	DotArea	1	190	8.42	227	156	326	DotArea	426.1	63.2	559.6	64.1	0.28	131	.	CrossArea	congruent
sub4	62	CrossArea	1	RIGHT	rightdot.PNG	[ 2]	DotArea	1	134	9.3	213	202.13	363.68	DotArea	1543	63.4	537.4	64.1	0.28	1316	.	CrossArea	congruent
sub4	63	CrossArea	1	LEFT	leftdot.PNG	[ 2]	DotArea	1	135	9.53	233	161.48	326.95	DotArea	353.6	63.5	541.9	64.2	0.99	1303	.	CrossArea	congruent
sub4	64	CrossArea	1	RIGHT	rightdot.PNG	[ 2]	DotArea	1	148	9.45	218	192.79	345.39	DotArea	1541.6	63.4	549.5	64.2	0.12	294	.	CrossArea	congruent
sub4	65	CrossArea	1	RIGHT	rightdot.PNG	[ 2]	DotArea	1	151	9.33	213	202.78	345.37	DotArea	1528	63.3	539.7	64	0.28	1300	.	CrossArea	congruent
sub4	66	CrossArea	1	LEFT	leftdot.PNG	[ 2]	DotArea	1	166	8.96	228	162.89	352.48	DotArea	388.7	63.3	552.2	64.1	0.59	1275	.	CrossArea	congruent
sub4	67	CrossArea	1	RIGHT	rightdot.PNG	[ 2]	DotArea	1	160	5.2	249	72.28	345.47	.	1277.8	63.3	534.1	64	0.16	1264	.	CrossArea	congruent
sub4	68	CrossArea	1	LEFT	leftdot.PNG	[ 2]	DotArea	1	186	9.79	233	166	311.11	.	316.2	63.8	562.2	64.4	1.12	1251	.	CrossArea	congruent
sub4	69	CrossArea	1	LEFT	leftdot.PNG	[ 2]	DotArea	1	152	9.04	232	155.9	318.37	DotArea	384.4	63.4	556	64.2	0.53	1286	.	CrossArea	congruent
sub4	70	CrossArea	1	RIGHT	rightdot.PNG	[ 2]	DotArea	1	152	9.68	213	210.41	358.06	DotArea	1553.8	63.5	539.7	64.1	0.31	178	.	CrossArea	congruent
sub4	71	CrossArea	1	RIGHT	rightdot.PNG	[ 2]	DotArea	1	187	9.2	210	209.19	367.2	DotArea	1513.5	63.2	529.9	63.9	0.56	217	.	CrossArea	congruent
sub4	72	CrossArea	1	LEFT	leftdot.PNG	[ 2]	DotArea	1	205	8.84	235	147.28	293.2	DotArea	396.5	63.2	524.2	63.9	0.42	177	.	CrossArea	congruent
sub4	73	CrossArea	1	LEFT	leftdot.PNG	[ 2]	DotArea	1	180	8.7	236	142.58	314.01	DotArea	394.5	63.2	521.9	63.9	0.56	1255	.	CrossArea	congruent
sub4	74	CrossArea	1	RIGHT	rightdot.PNG	[ 2]	DotArea	1	140	9.67	213	210.2	366.25	DotArea	1564.2	63.5	543.4	64.2	0.16	1310	.	CrossArea	congruent
sub4	75	CrossArea	1	RIGHT	rightdot.PNG	[ 2]	DotArea	1	149	9.37	211	208.24	380.2	DotArea	1559.2	63.4	526.9	64	0.03	1220	.	CrossArea	congruent
sub40	2	CrossArea	1	LEFT	leftdot.PNG	[ 2]	DotArea	1	144	8.88	207	211.42	326	DotArea	416.7	62.9	485.1	63.5	0.93	820	.	CrossArea	congruent
sub40	3	CrossArea	1	RIGHT	rightdot.PNG	[ 2]	DotArea	1	159	8.72	210	198.12	323.64	DotArea	1504.6	63.1	523.6	63.8	0.56	209	.	CrossArea	congruent
sub40	4	CrossArea	1	LEFT	leftdot.PNG	[ 2]	DotArea	1	179	9.57	211	212.78	335.2	DotArea	363.2	63.4	525.9	64	0.54	524	.	CrossArea	congruent
sub40	8	CrossArea	1	RIGHT	rightdot.PNG	[ 2]	DotArea	1	155	9.26	211	205.78	334.23	DotArea	1561.2	63.4	526.2	64	0.3	1297	.	CrossArea	congruent
sub40	9	CrossArea	1	LEFT	leftdot.PNG	[ 2]	DotArea	1	156	8.87	211	197.04	316.14	DotArea	404.2	63.1	505.6	63.7	0.66	248	.	CrossArea	congruent
sub40	10	CrossArea	1	RIGHT	rightdot.PNG	[ 2]	DotArea	1	196	9.56	211	212.37	336.21	DotArea	1539.8	63.4	539.6	64.1	0.25	1257	.	CrossArea	congruent
sub40	11	CrossArea	1	LEFT	leftdot.PNG	[ 2]	DotArea	1	144	9.3	211	206.73	322.07	DotArea	335.4	63.5	515.4	64	0.94	230	.	CrossArea	congruent
sub40	12	CrossArea	1	LEFT	leftdot.PNG	[ 2]	DotArea	1	153	9.15	211	203.25	313.9	DotArea	389.8	63.2	500.1	63.7	0.68	323	.	CrossArea	congruent
sub40	14	CrossArea	1	RIGHT	rightdot.PNG	[ 2]	DotArea	1	153	9.28	210	211	331.47	DotArea	1526.3	63.3	536.2	64	0.33	482	.	CrossArea	congruent
sub40	17	CrossArea	1	RIGHT	rightdot.PNG	[ 2]	DotArea	1	148	8.96	210	203.58	329.29	DotArea	1524.2	63.1	495.5	63.7	0.6	300	.	CrossArea	congruent
sub40	19	CrossArea	1	LEFT	leftdot.PNG	[ 2]	DotArea	1	136	9.32	211	207.03	325.96	DotArea	368.5	63.4	544.1	64.1	0.58	497	.	CrossArea	congruent
sub40	21	CrossArea	1	LEFT	leftdot.PNG	[ 2]	DotArea	1	131	8.62	209	200.38	320.76	DotArea	405.4	63.1	508.5	63.8	0.56	271	.	CrossArea	congruent
sub40	27	CrossArea	1	RIGHT	rightdot.PNG	[ 2]	DotArea	1	187	9.5	209	221.03	359.33	DotArea	1534	63.4	543.2	64.1	0.33	1266	.	CrossArea	congruent
sub40	28	CrossArea	1	RIGHT	rightdot.PNG	[ 2]	DotArea	1	171	9.19	209	213.68	336.04	DotArea	1531	63.3	523.9	63.9	0.31	1283	.	CrossArea	congruent
sub40	29	CrossArea	1	LEFT	leftdot.PNG	[ 2]	DotArea	1	135	9.76	213	212.16	315.95	DotArea	350.9	63.5	528.8	64.1	0.63	357	.	CrossArea	congruent
sub40	30	CrossArea	1	RIGHT	rightdot.PNG	[ 2]	DotArea	1	103	7.62	209	177.24	294.04	DotArea	1466.2	62.9	524.7	63.8	1.17	225	.	CrossArea	congruent
sub40	32	CrossArea	1	LEFT	leftdot.PNG	[ 2]	DotArea	1	144	9.41	214	200.24	307.58	DotArea	360.6	63.4	516.1	63.9	0.66	493	.	CrossArea	congruent
sub40	33	CrossArea	1	RIGHT	rightdot.PNG	[ 2]	DotArea	1	112	8.45	223	165.77	337.67	DotArea	1495.4	63.1	523.6	63.8	0.46	399	.	CrossArea	congruent
sub40	34	CrossArea	1	LEFT	leftdot.PNG	[ 2]	DotArea	1	136	9.93	218	202.62	318.98	DotArea	358.5	63.4	508.1	63.9	0.85	229	.	CrossArea	congruent
sub40	36	CrossArea	1	LEFT	leftdot.PNG	[ 2]	DotArea	1	155	9.19	213	199.75	311.6	DotArea	382.1	63.3	529.7	64	0.55	330	.	CrossArea	congruent
sub40	38	CrossArea	1	RIGHT	rightdot.PNG	[ 2]	DotArea	1	163	8.61	209	200.17	322.15	DotArea	1558.2	63.4	512.3	63.9	0.5	329	.	CrossArea	congruent
sub40	39	CrossArea	1	LEFT	leftdot.PNG	[ 2]	DotArea	1	141	8.89	211	197.63	307.69	DotArea	399.8	63.1	509.7	63.8	0.56	525	.	CrossArea	congruent
sub40	41	CrossArea	1	RIGHT	rightdot.PNG	[ 2]	DotArea	1	171	9.48	216	197.48	323.63	DotArea	1562	63.5	531.7	64.1	0.28	515	.	CrossArea	congruent
sub40	42	CrossArea	1	LEFT	leftdot.PNG	[ 2]	DotArea	1	122	8.07	218	164.6	301.5	DotArea	459.4	62.8	511.4	63.6	0.82	313	.	CrossArea	congruent
sub40	44	CrossArea	1	RIGHT	rightdot.PNG	[ 2]	DotArea	1	173	8.52	210	193.59	323.18	DotArea	1486.3	63.1	542.3	63.9	0.86	227	.	CrossArea	congruent
sub40	56	CrossArea	1	RIGHT	rightdot.PNG	[ 2]	DotArea	1	143	7.49	221	149.86	327.02	DotArea	1481.8	63	527.4	63.8	0.47	819	.	CrossArea	congruent
sub40	58	CrossArea	1	LEFT	leftdot.PNG	[ 2]	DotArea	1	157	8.69	211	193.03	286.37	DotArea	430.3	63	512.1	63.7	0.34	1295	.	CrossArea	congruent
sub40	59	CrossArea	1	RIGHT	rightdot.PNG	[ 2]	DotArea	1	185	9.33	211	207.41	331.61	DotArea	1544.3	63.4	539.1	64.1	0.37	1266	.	CrossArea	congruent
sub40	60	CrossArea	1	RIGHT	rightdot.PNG	[ 2]	DotArea	1	177	8.73	209	203.09	321.85	DotArea	1514.2	63.1	513.9	63.8	0.58	1276	.	CrossArea	congruent
sub40	61	CrossArea	1	LEFT	leftdot.PNG	[ 2]	DotArea	1	200	9.39	214	199.78	303.28	DotArea	379.2	63.4	545.2	64.1	0.41	1249	.	CrossArea	congruent
sub40	62	CrossArea	1	RIGHT	rightdot.PNG	[ 2]	DotArea	1	196	8.86	209	205.98	318.56	DotArea	1533.5	63.3	522.2	63.9	0.28	1258	.	CrossArea	congruent
sub40	63	CrossArea	1	LEFT	leftdot.PNG	[ 2]	DotArea	1	185	8.36	209	194.53	313.81	DotArea	449.4	62.9	521.9	63.7	0.84	202	.	CrossArea	congruent
sub40	64	CrossArea	1	RIGHT	rightdot.PNG	[ 2]	DotArea	1	157	8.12	218	165.69	347.65	DotArea	1496.9	63.1	537	63.9	0.44	482	.	CrossArea	congruent
sub40	65	CrossArea	1	RIGHT	rightdot.PNG	[ 2]	DotArea	1	164	9.37	214	199.38	325.87	DotArea	1560.1	63.5	532.1	64.1	0.23	180	.	CrossArea	congruent
sub40	66	CrossArea	1	LEFT	leftdot.PNG	[ 2]	DotArea	1	138	8.61	211	191.39	295.46	DotArea	443.2	62.9	521.3	63.7	0.69	371	.	CrossArea	congruent
sub40	67	CrossArea	1	RIGHT	rightdot.PNG	[ 2]	DotArea	1	214	7.9	207	188.03	296.64	DotArea	1480.9	62.9	498.8	63.6	0.94	190	.	CrossArea	congruent
sub40	68	CrossArea	1	RIGHT	rightdot.PNG	[ 2]	DotArea	1	194	8.64	211	191.98	320.8	DotArea	1500.8	63	502.5	63.7	0.65	1257	.	CrossArea	congruent
sub40	69	CrossArea	1	LEFT	leftdot.PNG	[ 2]	DotArea	1	169	8.41	209	195.47	287.54	DotArea	466.6	62.8	518	63.7	1.12	187	.	CrossArea	congruent
sub40	70	CrossArea	1	RIGHT	rightdot.PNG	[ 2]	DotArea	1	175	8.89	225	167.8	341.14	DotArea	1512.7	63.2	545.9	64	0.2	1269	.	CrossArea	congruent
sub40	72	CrossArea	1	LEFT	leftdot.PNG	[ 2]	DotArea	1	179	8.5	207	202.5	312.01	DotArea	436.7	63	523.6	63.8	0.66	202	.	CrossArea	congruent
sub40	73	CrossArea	1	LEFT	leftdot.PNG	[ 2]	DotArea	1	171	8.44	214	179.63	253.78	DotArea	436.5	62.9	513.2	63.7	0.84	219	.	CrossArea	congruent
sub41	1	CrossArea	1	LEFT	leftdot.PNG	[ 2]	DotArea	1	262	9.59	236	157.28	322.5	DotArea	375.9	63.4	543.7	64.1	0.75	200	.	CrossArea	congruent
sub41	2	CrossArea	1	LEFT	leftdot.PNG	[ 2]	DotArea	1	191	8.94	231	156.79	321.85	DotArea	402.9	63.1	515.8	63.8	0.32	1248	.	CrossArea	congruent
sub41	3	CrossArea	1	RIGHT	rightdot.PNG	[ 2]	DotArea	1	276	9.33	223	183.03	278.56	DotArea	1548.2	63.4	533.9	64	0.45	312	.	CrossArea	congruent
sub41	4	CrossArea	1	LEFT	leftdot.PNG	[ 2]	DotArea	1	190	8.93	233	151.42	325.4	DotArea	403.6	63.2	530.5	63.9	0.38	1248	.	CrossArea	congruent
sub41	5	CrossArea	1	RIGHT	rightdot.PNG	[ 2]	DotArea	1	211	9.88	224	189.94	291.51	DotArea	1562.7	63.4	520.6	64	0.67	1233	.	CrossArea	congruent
sub41	6	CrossArea	1	LEFT	leftdot.PNG	[ 2]	DotArea	1	185	9.16	236	150.16	317.67	DotArea	390.6	63.3	547.7	64.1	0.62	768	.	CrossArea	congruent
sub41	7	CrossArea	1	RIGHT	rightdot.PNG	[ 2]	DotArea	1	238	9.71	223	190.38	293.49	DotArea	1555.4	63.5	540.8	64.1	0.39	938	.	CrossArea	congruent
sub41	8	CrossArea	1	RIGHT	rightdot.PNG	[ 2]	DotArea	1	237	9.62	227	178.1	268.86	DotArea	1545.7	63.5	564.7	64.3	0.45	1205	.	CrossArea	congruent
sub41	9	CrossArea	1	LEFT	leftdot.PNG	[ 2]	DotArea	1	165	8.74	233	148.14	313.69	DotArea	419.6	63.1	542.3	64	0.33	1274	.	CrossArea	congruent
sub41	10	CrossArea	1	RIGHT	rightdot.PNG	[ 2]	DotArea	1	204	9.6	225	181.2	276.63	DotArea	1555.1	63.6	563	64.3	0.3	1241	.	CrossArea	congruent
sub41	11	CrossArea	1	LEFT	leftdot.PNG	[ 2]	DotArea	1	213	9.7	239	151.59	291.16	DotArea	348.1	63.5	524.5	64	1.03	160	.	CrossArea	congruent
sub41	12	CrossArea	1	RIGHT	rightdot.PNG	[ 2]	DotArea	1	218	10.23	229	182.64	263.95	DotArea	1576.6	63.6	553.8	64.3	0.65	1224	.	CrossArea	congruent
sub41	13	CrossArea	1	LEFT	leftdot.PNG	[ 2]	DotArea	1	128	9.32	236	152.82	295.46	DotArea	370	63.4	533.6	64	0.79	803	.	CrossArea	congruent
sub41	14	CrossArea	1	LEFT	leftdot.PNG	[ 2]	DotArea	1	210	9.07	237	146.32	304.32	DotArea	374	63.4	535.5	64	0.79	1225	.	CrossArea	congruent
sub41	15	CrossArea	1	RIGHT	rightdot.PNG	[ 2]	DotArea	1	196	10.28	229	183.59	302.63	DotArea	1565.4	63.7	591.8	64.6	0.42	1244	.	CrossArea	congruent
sub41	16	CrossArea	1	LEFT	leftdot.PNG	[ 2]	DotArea	1	217	9.12	238	144.78	313.66	DotArea	383.2	63.3	530.7	64	0.71	1211	.	CrossArea	congruent
sub41	17	CrossArea	1	LEFT	leftdot.PNG	[ 2]	DotArea	1	183	9.02	238	143.21	310.15	DotArea	386.5	63.2	523.6	63.9	0.66	1250	.	CrossArea	congruent
sub41	18	CrossArea	1	RIGHT	rightdot.PNG	[ 2]	DotArea	1	217	9.68	227	179.25	273.81	DotArea	1557.7	63.4	521.8	64	0.61	1226	.	CrossArea	congruent
sub41	19	CrossArea	1	LEFT	leftdot.PNG	[ 2]	DotArea	1	208	8.69	236	142.41	277.8	DotArea	399.7	63.2	519.8	63.9	0.35	390	.	CrossArea	congruent
sub41	20	CrossArea	1	LEFT	leftdot.PNG	[ 2]	DotArea	1	197	8.8	236	144.34	303.2	DotArea	388	63.3	530.3	64	0.66	1238	.	CrossArea	congruent
sub41	21	CrossArea	1	RIGHT	rightdot.PNG	[ 2]	DotArea	1	269	9.87	224	189.86	281.23	DotArea	1564.7	63.6	556.7	64.3	0.53	1176	.	CrossArea	congruent
sub41	22	CrossArea	1	RIGHT	rightdot.PNG	[ 2]	DotArea	1	215	9.23	225	174.09	267.11	DotArea	1521.7	63.3	537.2	64	0.11	237	.	CrossArea	congruent
sub41	23	CrossArea	1	LEFT	leftdot.PNG	[ 2]	DotArea	1	189	8.98	236	147.26	307.72	DotArea	397.4	63.2	531	63.9	0.55	638	.	CrossArea	congruent
sub41	24	CrossArea	1	RIGHT	rightdot.PNG	[ 2]	DotArea	1	204	10.11	228	183.78	280.35	DotArea	1577.6	63.7	562.2	64.4	0.59	1237	.	CrossArea	congruent
sub41	25	CrossArea	1	RIGHT	rightdot.PNG	[ 2]	DotArea	1	214	9.88	227	182.91	276.53	DotArea	1549.9	63.6	585.6	64.5	0.56	584	.	CrossArea	congruent
sub41	26	CrossArea	1	LEFT	leftdot.PNG	[ 2]	DotArea	1	169	9.05	232	155.97	304.28	DotArea	370.5	63.4	531.7	64	0.78	1270	.	CrossArea	congruent
sub41	27	CrossArea	1	RIGHT	rightdot.PNG	[ 2]	DotArea	1	240	9.71	228	176.46	264.38	DotArea	1566.6	63.6	557.6	64.3	0.61	1201	.	CrossArea	congruent
sub41	28	CrossArea	1	RIGHT	rightdot.PNG	[ 2]	DotArea	1	223	9.75	228	177.26	283.96	DotArea	1559	63.7	589.2	64.5	0.49	542	.	CrossArea	congruent
sub41	29	CrossArea	1	LEFT	leftdot.PNG	[ 2]	DotArea	1	219	8.86	235	147.67	309.83	DotArea	385.2	63.4	549.1	64.1	0.59	1217	.	CrossArea	congruent
sub41	30	CrossArea	1	RIGHT	rightdot.PNG	[ 2]	DotArea	1	184	9.89	223	193.91	298.31	.	1566.2	63.9	624	64.9	0.71	1261	.	CrossArea	congruent
sub41	31	CrossArea	1	LEFT	leftdot.PNG	[ 2]	DotArea	1	182	8.35	233	141.52	312.98	DotArea	413	63.2	536.2	64	0.18	180	.	CrossArea	congruent
sub41	32	CrossArea	1	LEFT	leftdot.PNG	[ 2]	DotArea	1	183	8.46	235	140.98	307.47	DotArea	431.4	63	512.9	63.7	0.25	979	.	CrossArea	congruent
sub41	33	CrossArea	1	RIGHT	rightdot.PNG	[ 2]	DotArea	1	190	9.95	225	187.75	288.76	DotArea	1562.5	63.8	606.5	64.7	0.76	1254	.	CrossArea	congruent
sub41	34	CrossArea	1	LEFT	leftdot.PNG	[ 2]	DotArea	1	222	8.96	236	146.89	286.54	DotArea	375.3	63.3	528.6	64	0.66	1214	.	CrossArea	congruent
sub41	35	CrossArea	1	LEFT	leftdot.PNG	[ 2]	DotArea	1	211	9.43	224	181.28	279.59	DotArea	344.1	63.6	539.2	64.2	0.64	1233	.	CrossArea	congruent
sub41	36	CrossArea	1	RIGHT	rightdot.PNG	[ 2]	DotArea	1	303	10.08	225	190.19	296.68	DotArea	1568.3	63.7	578.8	64.5	0.66	1141	.	CrossArea	congruent
sub41	37	CrossArea	1	RIGHT	rightdot.PNG	[ 2]	DotArea	1	212	10.08	228	183.28	280.73	DotArea	1568.3	63.8	599.3	64.7	0.78	1230	.	CrossArea	congruent
sub41	38	CrossArea	1	LEFT	leftdot.PNG	[ 2]	DotArea	1	175	9.02	221	180.39	288.06	DotArea	384.7	63.3	532.8	64	0.33	251	.	CrossArea	congruent
sub41	39	CrossArea	1	LEFT	leftdot.PNG	[ 2]	DotArea	1	219	9.32	218	190.19	302.4	DotArea	340.2	63.6	538.6	64.2	0.76	1229	.	CrossArea	congruent
sub41	40	CrossArea	1	RIGHT	rightdot.PNG	[ 2]	DotArea	1	171	10.03	225	189.27	274.8	.	1564.3	63.8	610.9	64.8	0.73	1272	.	CrossArea	congruent
sub41	41	CrossArea	1	LEFT	leftdot.PNG	[ 2]	DotArea	1	175	8.79	233	148.92	299.16	DotArea	399.3	63.2	535.9	64	0.35	1161	.	CrossArea	congruent
sub41	42	CrossArea	1	RIGHT	rightdot.PNG	[ 2]	DotArea	1	167	10.36	228	188.34	294.06	DotArea	1581.9	63.5	511.2	64	0.66	654	.	CrossArea	congruent
sub41	43	CrossArea	1	LEFT	leftdot.PNG	[ 2]	DotArea	1	141	9.42	237	151.91	312.45	DotArea	358.8	63.4	532.4	64.1	1.1	157	.	CrossArea	congruent
sub41	44	CrossArea	1	RIGHT	rightdot.PNG	[ 2]	DotArea	1	247	9.95	224	191.36	275.85	DotArea	1585.1	63.6	540.7	64.2	0.89	199	.	CrossArea	congruent
sub41	45	CrossArea	1	LEFT	leftdot.PNG	[ 2]	DotArea	1	161	8.8	232	151.7	288.73	DotArea	405.3	63.1	517.5	63.8	0.13	1278	.	CrossArea	congruent
sub41	46	CrossArea	1	RIGHT	rightdot.PNG	[ 2]	DotArea	1	208	9.41	227	174.33	260.86	DotArea	1552.3	63.5	553	64.2	0.44	1235	.	CrossArea	congruent
sub41	47	CrossArea	1	LEFT	leftdot.PNG	[ 2]	DotArea	1	174	9.42	227	174.44	281.64	DotArea	373.7	63.4	532.5	64	0.18	1269	.	CrossArea	congruent
sub41	48	CrossArea	1	RIGHT	rightdot.PNG	[ 2]	DotArea	1	139	8.34	218	170.11	243.32	DotArea	1467.9	62.9	519.8	63.7	0.69	185	.	CrossArea	congruent
sub41	49	CrossArea	1	RIGHT	rightdot.PNG	[ 2]	DotArea	1	187	9.71	228	176.47	287.77	DotArea	1551.3	63.5	551.6	64.2	0.54	306	.	CrossArea	congruent
sub41	50	CrossArea	1	LEFT	leftdot.PNG	[ 2]	DotArea	1	203	9.55	224	183.73	299.75	DotArea	335.5	63.7	547.4	64.2	0.52	1241	.	CrossArea	congruent
sub41	51	CrossArea	1	RIGHT	rightdot.PNG	[ 2]	DotArea	1	160	8.79	216	183.14	274.94	DotArea	1495.1	63.3	586.9	64.4	0.31	298	.	CrossArea	congruent
sub41	52	CrossArea	1	LEFT	leftdot.PNG	[ 2]	DotArea	1	217	9.03	236	148.09	288.51	DotArea	383.2	63.5	573.3	64.3	0.36	1219	.	CrossArea	congruent
sub41	53	CrossArea	1	LEFT	leftdot.PNG	[ 2]	DotArea	1	251	9.28	224	178.49	277.17	DotArea	376.4	63.3	529.8	64	0.6	1193	.	CrossArea	congruent
sub41	54	CrossArea	1	RIGHT	rightdot.PNG	[ 2]	DotArea	1	265	9.47	227	175.36	265.16	.	1540	63.8	630	64.9	0.4	1178	.	CrossArea	congruent
sub41	55	CrossArea	1	LEFT	leftdot.PNG	[ 2]	DotArea	1	166	9.54	221	190.72	328.53	DotArea	349.3	63.7	584.7	64.5	0.6	700	.	CrossArea	congruent
sub41	56	CrossArea	1	RIGHT	rightdot.PNG	[ 2]	DotArea	1	190	9.35	223	183.4	287.02	DotArea	1534.5	63.7	615.6	64.7	0.64	1255	.	CrossArea	congruent
sub41	57	CrossArea	1	LEFT	leftdot.PNG	[ 2]	DotArea	1	177	9.02	221	180.4	299.72	DotArea	357.9	63.6	553.5	64.3	0.43	1270	.	CrossArea	congruent
sub41	58	CrossArea	1	LEFT	leftdot.PNG	[ 2]	DotArea	1	203	8.82	218	180.04	289.83	DotArea	383.7	63.4	548.4	64.1	0.62	925	.	CrossArea	congruent
sub41	59	CrossArea	1	RIGHT	rightdot.PNG	[ 2]	DotArea	1	189	10.16	228	184.77	300.11	.	1566.6	63.9	637.9	65	0.78	1252	.	CrossArea	congruent
sub41	60	CrossArea	1	LEFT	leftdot.PNG	[ 2]	DotArea	1	176	8.52	216	177.55	302.98	DotArea	384.3	63.4	550.7	64.1	0.17	268	.	CrossArea	congruent
sub41	61	CrossArea	1	RIGHT	rightdot.PNG	[ 2]	DotArea	1	271	9.88	233	167.53	242.93	.	1546.5	63.9	646	65	0.58	880	.	CrossArea	congruent
sub41	62	CrossArea	1	RIGHT	rightdot.PNG	[ 2]	DotArea	1	213	10.21	227	189	264.48	.	1595.9	63.9	576.9	64.5	0.84	386	.	CrossArea	congruent
sub41	63	CrossArea	1	LEFT	leftdot.PNG	[ 2]	DotArea	1	191	9.16	238	145.41	320.56	.	381.2	63.7	623.9	64.8	0.3	1243	.	CrossArea	congruent
sub41	64	CrossArea	1	RIGHT	rightdot.PNG	[ 2]	DotArea	1	167	9.73	225	183.66	285.1	DotArea	1556.2	63.8	610.4	64.7	0.65	1277	.	CrossArea	congruent
sub41	65	CrossArea	1	RIGHT	rightdot.PNG	[ 2]	DotArea	1	183	8.91	221	178.26	255.83	DotArea	1495.4	63.1	529	63.9	0.22	368	.	CrossArea	congruent
sub41	66	CrossArea	1	LEFT	leftdot.PNG	[ 2]	DotArea	1	166	8.58	216	178.77	302.59	DotArea	412.1	63.1	530	63.9	0.33	242	.	CrossArea	congruent
sub41	67	CrossArea	1	RIGHT	rightdot.PNG	[ 2]	DotArea	1	149	9.26	229	165.41	266.78	DotArea	1536	63.5	580.4	64.4	0.33	1292	.	CrossArea	congruent
sub41	68	CrossArea	1	RIGHT	rightdot.PNG	[ 2]	DotArea	1	180	8.51	216	177.26	263.37	.	1460.9	63.2	599.7	64.4	1	155	.	CrossArea	congruent
sub41	69	CrossArea	1	LEFT	leftdot.PNG	[ 2]	DotArea	1	172	9.69	221	193.8	310.45	DotArea	348.5	63.6	550.7	64.2	0.52	651	.	CrossArea	congruent
sub41	70	CrossArea	1	LEFT	leftdot.PNG	[ 2]	DotArea	1	202	9.3	221	186.06	313.89	DotArea	358.2	63.5	534.4	64.1	0.64	1244	.	CrossArea	congruent
sub41	71	CrossArea	1	RIGHT	rightdot.PNG	[ 2]	DotArea	1	223	9.46	229	168.95	245.58	DotArea	1537.8	63.5	563.1	64.3	0.22	976	.	CrossArea	congruent
sub41	72	CrossArea	1	LEFT	leftdot.PNG	[ 2]	DotArea	1	156	9.37	221	187.39	295.11	DotArea	370.8	63.3	508.6	63.8	0.64	1239	.	CrossArea	congruent
sub41	73	CrossArea	1	LEFT	leftdot.PNG	[ 2]	DotArea	1	249	8.72	233	147.86	309.85	DotArea	403.4	63.2	534.7	64	0.55	1189	.	CrossArea	congruent
sub41	74	CrossArea	1	RIGHT	rightdot.PNG	[ 2]	DotArea	1	180	8.81	218	179.87	261.03	DotArea	1499.4	63.4	605.7	64.5	0.73	335	.	CrossArea	congruent
sub41	75	CrossArea	1	RIGHT	rightdot.PNG	[ 2]	DotArea	1	185	9.69	227	179.37	274.35	DotArea	1528.3	63.6	606.1	64.6	0.55	1258	.	CrossArea	congruent
sub43	3	CrossArea	1	RIGHT	rightdot.PNG	[ 2]	DotArea	1	242	9.37	223	183.79	297.6	.	1568.8	64	641.5	65.1	1.12	1203	.	CrossArea	congruent
sub43	4	CrossArea	1	LEFT	leftdot.PNG	[ 2]	DotArea	1	219	9.3	227	172.28	241.75	DotArea	405.5	63.3	562.3	64.2	0.48	485	.	CrossArea	congruent
sub43	5	CrossArea	1	LEFT	leftdot.PNG	[ 2]	DotArea	1	201	8.5	225	160.29	219.37	DotArea	448.4	62.9	531.1	63.8	0.98	209	.	CrossArea	congruent
sub43	6	CrossArea	1	RIGHT	rightdot.PNG	[ 2]	DotArea	1	235	8.8	223	172.62	264.82	DotArea	1555.7	63.6	568.2	64.4	0.63	1210	.	CrossArea	congruent
sub43	7	CrossArea	1	LEFT	leftdot.PNG	[ 2]	DotArea	1	234	9.2	231	161.47	222.26	DotArea	402	63.3	549.4	64.1	0.45	1205	.	CrossArea	congruent
sub43	8	CrossArea	1	RIGHT	rightdot.PNG	[ 2]	DotArea	1	243	9.49	225	179.06	257.81	DotArea	1592.8	63.8	567	64.5	0.6	1200	.	CrossArea	congruent
sub43	9	CrossArea	1	RIGHT	rightdot.PNG	[ 2]	DotArea	1	206	8.96	221	179.3	260.88	DotArea	1530.7	63.6	616	64.7	0.79	203	.	CrossArea	congruent
sub43	12	CrossArea	1	RIGHT	rightdot.PNG	[ 2]	DotArea	1	272	8.3	216	172.91	256.41	DotArea	1508	63.3	565.6	64.2	0.56	151	.	CrossArea	congruent
sub43	13	CrossArea	1	LEFT	leftdot.PNG	[ 2]	DotArea	1	183	8.63	225	162.79	225.11	DotArea	434.9	63.1	542.4	63.9	0.89	1260	.	CrossArea	congruent
sub43	14	CrossArea	1	RIGHT	rightdot.PNG	[ 2]	DotArea	1	217	9.33	224	179.37	257.2	DotArea	1559.2	63.5	551.1	64.2	0.44	1228	.	CrossArea	congruent
sub43	15	CrossArea	1	LEFT	leftdot.PNG	[ 2]	DotArea	1	185	8.29	225	156.33	212.87	DotArea	454.6	63	540.6	63.9	0.95	332	.	CrossArea	congruent
sub43	16	CrossArea	1	LEFT	leftdot.PNG	[ 2]	DotArea	1	204	9.42	228	171.29	237.27	DotArea	383.7	63.2	513.1	63.8	0.3	1238	.	CrossArea	congruent
sub43	17	CrossArea	1	RIGHT	rightdot.PNG	[ 2]	DotArea	1	235	8.65	221	172.94	255.84	DotArea	1529.9	63.5	584.3	64.4	0.4	164	.	CrossArea	congruent
sub43	18	CrossArea	1	RIGHT	rightdot.PNG	[ 2]	DotArea	1	200	9.22	229	164.65	255.95	DotArea	1540.9	63.5	558.3	64.2	0.21	270	.	CrossArea	congruent
sub43	19	CrossArea	1	LEFT	leftdot.PNG	[ 2]	DotArea	1	178	8.53	224	164	225.76	DotArea	449.3	63.1	567.1	64.1	0.99	146	.	CrossArea	congruent
sub43	20	CrossArea	1	RIGHT	rightdot.PNG	[ 2]	DotArea	1	222	9.63	223	188.76	279.44	.	1587.9	63.9	595.6	64.7	0.69	1223	.	CrossArea	congruent
sub43	21	CrossArea	1	RIGHT	rightdot.PNG	[ 2]	DotArea	1	283	9.01	224	173.23	263.62	DotArea	1545.3	63.6	583	64.5	0.16	293	.	CrossArea	congruent
sub43	22	CrossArea	1	LEFT	leftdot.PNG	[ 2]	DotArea	1	238	8.53	224	163.99	234.27	DotArea	455.9	62.9	533.8	63.8	1.09	271	.	CrossArea	congruent
sub43	23	CrossArea	1	RIGHT	rightdot.PNG	[ 2]	DotArea	1	200	8.87	216	184.71	280.98	DotArea	1530.5	63.6	599.1	64.6	0.16	318	.	CrossArea	congruent
sub43	24	CrossArea	1	LEFT	leftdot.PNG	[ 2]	DotArea	1	227	8.72	229	155.72	224.1	DotArea	450.7	63	547	63.9	1.02	221	.	CrossArea	congruent
sub43	26	CrossArea	1	RIGHT	rightdot.PNG	[ 2]	DotArea	1	174	8.92	224	171.54	256.44	DotArea	1538.4	63.4	561.2	64.2	0.25	443	.	CrossArea	congruent
sub43	27	CrossArea	1	RIGHT	rightdot.PNG	[ 2]	DotArea	1	222	8.74	218	178.42	248.58	DotArea	1530.6	63.4	552.5	64.2	0.25	221	.	CrossArea	congruent
sub43	29	CrossArea	1	LEFT	leftdot.PNG	[ 2]	DotArea	1	173	9.04	231	158.62	224.75	DotArea	427.1	63	528.7	63.8	0.65	1266	.	CrossArea	congruent
sub43	30	CrossArea	1	RIGHT	rightdot.PNG	[ 2]	DotArea	1	161	7.26	211	161.31	240.93	DotArea	1460.2	63	553.1	64	1.16	197	.	CrossArea	congruent
sub43	33	CrossArea	1	RIGHT	rightdot.PNG	[ 2]	DotArea	1	223	9.07	223	177.77	263.95	DotArea	1554.1	63.5	553.8	64.2	0.22	513	.	CrossArea	congruent
sub43	35	CrossArea	1	LEFT	leftdot.PNG	[ 2]	DotArea	1	231	9.06	225	170.93	239.65	DotArea	431.7	63.1	537.7	63.9	0.73	1214	.	CrossArea	congruent
sub43	36	CrossArea	1	RIGHT	rightdot.PNG	[ 2]	DotArea	1	209	8.42	224	161.92	238.43	DotArea	1530.8	63.4	547.8	64.1	0.16	296	.	CrossArea	congruent
sub43	37	CrossArea	1	LEFT	leftdot.PNG	[ 2]	DotArea	1	160	9.43	232	162.62	225.63	DotArea	390.6	63.3	553.4	64.1	0.11	147	.	CrossArea	congruent
sub43	39	CrossArea	1	RIGHT	rightdot.PNG	[ 2]	DotArea	1	227	9.34	231	163.88	253.5	DotArea	1568.7	63.6	549.9	64.2	0.53	1213	.	CrossArea	congruent
sub43	40	CrossArea	1	LEFT	leftdot.PNG	[ 2]	DotArea	1	186	9.4	233	159.27	224.93	DotArea	417.1	63.1	535.1	63.9	0.45	177	.	CrossArea	congruent
sub43	42	CrossArea	1	RIGHT	rightdot.PNG	[ 2]	DotArea	1	231	9.37	221	187.47	287.6	.	1587.9	63.9	593.7	64.7	0.4	1167	.	CrossArea	congruent
sub43	43	CrossArea	1	LEFT	leftdot.PNG	[ 2]	DotArea	1	144	8.78	229	156.87	215.19	DotArea	444.3	63	532.5	63.8	0.84	139	.	CrossArea	congruent
sub43	47	CrossArea	1	LEFT	leftdot.PNG	[ 2]	DotArea	1	182	8.99	229	160.6	217.87	DotArea	453.4	62.9	535.4	63.8	1.2	246	.	CrossArea	congruent
sub43	48	CrossArea	1	RIGHT	rightdot.PNG	[ 2]	DotArea	1	207	9.1	221	182	288.77	DotArea	1560.4	63.7	597.1	64.6	0.2	173	.	CrossArea	congruent
sub43	49	CrossArea	1	RIGHT	rightdot.PNG	[ 2]	DotArea	1	217	9.65	224	185.62	294.33	DotArea	1584.3	63.6	535.6	64.2	0.49	259	.	CrossArea	congruent
sub43	51	CrossArea	1	LEFT	leftdot.PNG	[ 2]	DotArea	1	161	9.5	227	176	261.1	DotArea	413.4	63.3	566.8	64.2	0.58	67	.	CrossArea	congruent
sub43	52	CrossArea	1	RIGHT	rightdot.PNG	[ 2]	DotArea	1	203	8.54	216	177.86	273.95	DotArea	1543.1	63.3	516.2	63.9	0.31	278	.	CrossArea	congruent
sub43	53	CrossArea	1	LEFT	leftdot.PNG	[ 2]	DotArea	1	173	8.79	228	159.85	220.26	DotArea	425.9	63.1	543.8	64	0.76	1269	.	CrossArea	congruent
sub43	55	CrossArea	1	RIGHT	rightdot.PNG	[ 2]	DotArea	1	195	8.66	218	176.68	270.02	DotArea	1515.1	63.3	555	64.1	0.66	191	.	CrossArea	congruent
sub43	56	CrossArea	1	LEFT	leftdot.PNG	[ 2]	DotArea	1	211	8.97	231	157.29	216.11	DotArea	452.3	63	544.8	63.9	0.94	1229	.	CrossArea	congruent
sub43	59	CrossArea	1	RIGHT	rightdot.PNG	[ 2]	DotArea	1	221	8.32	213	180.88	278.21	DotArea	1532.4	63.5	589.8	64.5	0.32	223	.	CrossArea	congruent
sub43	63	CrossArea	1	RIGHT	rightdot.PNG	[ 2]	DotArea	1	227	8.95	216	186.4	298.87	DotArea	1571.5	63.7	565.3	64.4	0.27	397	.	CrossArea	congruent
sub43	64	CrossArea	1	LEFT	leftdot.PNG	[ 2]	DotArea	1	218	9.35	232	161.14	234.35	DotArea	435.2	63.2	567.4	64.2	0.97	632	.	CrossArea	congruent
sub43	66	CrossArea	1	RIGHT	rightdot.PNG	[ 2]	DotArea	1	211	8.5	221	170	259.35	DotArea	1547.7	63.4	541.8	64.1	0.06	221	.	CrossArea	congruent
sub43	67	CrossArea	1	RIGHT	rightdot.PNG	[ 2]	DotArea	1	165	7.99	214	169.96	259.31	DotArea	1524	63.4	576.5	64.3	0.6	233	.	CrossArea	congruent
sub43	68	CrossArea	1	LEFT	leftdot.PNG	[ 2]	DotArea	1	211	8.71	224	167.44	236.97	DotArea	434.4	63.1	559.7	64.1	0.71	161	.	CrossArea	congruent
sub43	70	CrossArea	1	RIGHT	rightdot.PNG	[ 2]	DotArea	1	182	9.37	224	180.25	275.13	DotArea	1576.8	63.6	543.8	64.2	0.51	770	.	CrossArea	congruent
sub43	71	CrossArea	1	RIGHT	rightdot.PNG	[ 2]	DotArea	1	167	8.88	223	174.2	255.96	DotArea	1556.5	63.4	534.3	64.1	0.61	392	.	CrossArea	congruent
sub43	72	CrossArea	1	LEFT	leftdot.PNG	[ 2]	DotArea	1	203	9.44	232	162.68	222.39	DotArea	393.8	63.3	555	64.1	0.25	105	.	CrossArea	congruent
sub43	73	CrossArea	1	RIGHT	rightdot.PNG	[ 2]	DotArea	1	243	8.63	214	183.57	277	DotArea	1481.6	63.1	548.5	64	1.08	123	.	CrossArea	congruent
sub43	74	CrossArea	1	RIGHT	rightdot.PNG	[ 2]	DotArea	1	252	9.45	224	181.71	289.82	DotArea	1562.3	63.5	535.8	64.1	0.11	480	.	CrossArea	congruent
sub43	75	CrossArea	1	LEFT	leftdot.PNG	[ 2]	DotArea	1	197	8.76	229	156.51	219.3	DotArea	443.1	63	549.4	64	0.83	110	.	CrossArea	congruent
sub44	6	CrossArea	1	LEFT	leftdot.PNG	[ 2]	DotArea	1	230	9.95	224	191.41	294.62	DotArea	376.2	63.4	552.4	64.2	0.19	1214	.	CrossArea	congruent
sub44	8	CrossArea	1	RIGHT	rightdot.PNG	[ 2]	DotArea	1	167	9.11	224	175.17	265.37	DotArea	1527.7	63.4	552.3	64.1	0.23	1277	.	CrossArea	congruent
sub44	13	CrossArea	1	RIGHT	rightdot.PNG	[ 2]	DotArea	1	209	7.96	218	162.42	247.84	DotArea	1466.4	63	542.1	63.9	0.89	302	.	CrossArea	congruent
sub44	14	CrossArea	1	LEFT	leftdot.PNG	[ 2]	DotArea	1	255	9.14	223	179.16	261.32	DotArea	398.9	63.3	567.5	64.2	0.45	1192	.	CrossArea	congruent
sub44	15	CrossArea	1	LEFT	leftdot.PNG	[ 2]	DotArea	1	343	10.08	231	176.81	262.02	DotArea	390.7	63.4	564.8	64.2	0.51	1098	.	CrossArea	congruent
sub44	16	CrossArea	1	RIGHT	rightdot.PNG	[ 2]	DotArea	1	275	8.5	221	170.06	257.15	DotArea	1574.8	63.6	543.4	64.2	1.12	1173	.	CrossArea	congruent
sub44	17	CrossArea	1	LEFT	leftdot.PNG	[ 2]	DotArea	1	268	9.92	227	183.77	275.58	DotArea	381.8	63.4	548.6	64.1	0.18	1176	.	CrossArea	congruent
sub44	22	CrossArea	1	RIGHT	rightdot.PNG	[ 2]	DotArea	1	208	8.35	218	170.38	244.36	DotArea	1459.8	63	558.8	64	0.98	209	.	CrossArea	congruent
sub44	24	CrossArea	1	LEFT	leftdot.PNG	[ 2]	DotArea	1	422	9.16	228	166.57	242	DotArea	367	63.5	566	64.3	0.47	1020	.	CrossArea	congruent
sub44	26	CrossArea	1	RIGHT	rightdot.PNG	[ 2]	DotArea	1	205	9.02	221	180.35	260.79	DotArea	1517.1	63.3	559.9	64.2	0.4	1241	.	CrossArea	congruent
sub44	28	CrossArea	1	LEFT	leftdot.PNG	[ 2]	DotArea	1	296	8.83	223	173.05	246.68	DotArea	399.2	63.4	567.1	64.2	0.46	970	.	CrossArea	congruent
sub44	29	CrossArea	1	RIGHT	rightdot.PNG	[ 2]	DotArea	1	214	9.09	221	181.8	260.49	DotArea	1494.8	63.2	560.7	64.1	0.28	1232	.	CrossArea	congruent
sub44	30	CrossArea	1	RIGHT	rightdot.PNG	[ 2]	DotArea	1	159	8.36	218	170.63	237.51	DotArea	1472	63.1	564.2	64.1	0.86	279	.	CrossArea	congruent
sub44	32	CrossArea	1	RIGHT	rightdot.PNG	[ 2]	DotArea	1	106	8.49	223	166.41	238.7	DotArea	1474.7	63.1	553.7	64	0.81	264	.	CrossArea	congruent
sub44	35	CrossArea	1	RIGHT	rightdot.PNG	[ 2]	DotArea	1	130	8.65	223	169.61	245.15	DotArea	1485.3	63.2	568	64.2	0.67	1315	.	CrossArea	congruent
sub44	36	CrossArea	1	RIGHT	rightdot.PNG	[ 2]	DotArea	1	416	10.1	228	183.67	272.76	DotArea	1586.7	63.7	554.7	64.3	0.94	218	.	CrossArea	congruent
sub44	37	CrossArea	1	LEFT	leftdot.PNG	[ 2]	DotArea	1	272	9.47	228	172.18	254.43	DotArea	347.9	63.7	580.2	64.5	0.65	1170	.	CrossArea	congruent
sub44	41	CrossArea	1	RIGHT	rightdot.PNG	[ 2]	DotArea	1	165	8.71	225	164.37	258.34	DotArea	1494.1	63.2	568.5	64.2	0.72	298	.	CrossArea	congruent
sub44	43	CrossArea	1	LEFT	leftdot.PNG	[ 2]	DotArea	1	110	8.29	224	159.47	226.86	DotArea	431	63.2	573.6	64.2	0.78	306	.	CrossArea	congruent
sub44	49	CrossArea	1	LEFT	leftdot.PNG	[ 2]	DotArea	1	301	10.67	229	190.49	282.17	DotArea	355.9	63.7	598.7	64.6	0.69	1139	.	CrossArea	congruent
sub44	51	CrossArea	1	RIGHT	rightdot.PNG	[ 2]	DotArea	1	222	8.84	225	166.83	244.65	DotArea	1508.7	63.4	580.5	64.3	0.58	1222	.	CrossArea	congruent
sub44	52	CrossArea	1	LEFT	leftdot.PNG	[ 2]	DotArea	1	115	8.24	218	168.1	242.71	DotArea	431.9	63.2	577.6	64.2	0.77	224	.	CrossArea	congruent
sub44	54	CrossArea	1	RIGHT	rightdot.PNG	[ 2]	DotArea	1	222	8.81	221	176.1	255.34	DotArea	1486.6	63.2	574.9	64.2	0.72	291	.	CrossArea	congruent
sub44	55	CrossArea	1	LEFT	leftdot.PNG	[ 2]	DotArea	1	190	9.1	228	165.49	240.04	DotArea	364.3	63.6	588.9	64.5	0.81	1251	.	CrossArea	congruent
sub44	57	CrossArea	1	RIGHT	rightdot.PNG	[ 2]	DotArea	1	103	8.66	221	173.14	244.74	DotArea	1500	63.3	577.2	64.3	0.63	506	.	CrossArea	congruent
sub44	59	CrossArea	1	LEFT	leftdot.PNG	[ 2]	DotArea	1	218	8.86	227	164.16	234.84	DotArea	402.8	63.4	589.4	64.4	0.86	1209	.	CrossArea	congruent
sub44	60	CrossArea	1	RIGHT	rightdot.PNG	[ 2]	DotArea	1	115	9.2	223	180.35	264.45	DotArea	1535.4	63.6	592.1	64.5	0.57	1331	.	CrossArea	congruent
sub44	63	CrossArea	1	RIGHT	rightdot.PNG	[ 2]	DotArea	1	181	9.59	224	184.51	272.52	DotArea	1564	63.8	597	64.6	1.03	203	.	CrossArea	congruent
sub44	64	CrossArea	1	LEFT	leftdot.PNG	[ 2]	DotArea	1	107	8.13	221	162.54	240.71	DotArea	445.8	63.2	586.3	64.3	1.11	277	.	CrossArea	congruent
sub44	65	CrossArea	1	RIGHT	rightdot.PNG	[ 2]	DotArea	1	343	9.48	227	175.48	261.99	DotArea	1554.2	63.6	581.4	64.5	0.68	1100	.	CrossArea	congruent
sub44	66	CrossArea	1	RIGHT	rightdot.PNG	[ 2]	DotArea	1	239	8.44	223	165.49	240.57	DotArea	1485.5	63.2	564.3	64.1	0.72	240	.	CrossArea	congruent
sub44	69	CrossArea	1	RIGHT	rightdot.PNG	[ 2]	DotArea	1	191	9.4	218	191.76	279.43	DotArea	1548.7	63.6	586.2	64.5	0.79	1155	.	CrossArea	congruent
sub44	74	CrossArea	1	RIGHT	rightdot.PNG	[ 2]	DotArea	1	203	8.76	216	182.54	259.93	DotArea	1509.3	63.3	573.7	64.3	0.6	497	.	CrossArea	congruent
sub45	2	CrossArea	1	LEFT	leftdot.PNG	[ 2]	DotArea	1	126	9.4	223	184.32	281.46	DotArea	379.6	63.5	562	64.3	0.3	206	.	CrossArea	congruent
sub45	4	CrossArea	1	LEFT	leftdot.PNG	[ 2]	DotArea	1	228	9.21	214	195.91	297.14	DotArea	390.7	63.4	560.2	64.2	0.5	689	.	CrossArea	congruent
sub45	7	CrossArea	1	LEFT	leftdot.PNG	[ 2]	DotArea	1	251	9.56	223	187.4	284.97	DotArea	371.1	63.4	542.3	64.1	0.05	1194	.	CrossArea	congruent
sub45	8	CrossArea	1	LEFT	leftdot.PNG	[ 2]	DotArea	1	305	9.31	221	186.24	276.39	DotArea	391.7	63.3	545.7	64.1	0.25	268	.	CrossArea	congruent
sub45	9	CrossArea	1	RIGHT	rightdot.PNG	[ 2]	DotArea	1	436	10.08	236	165.27	255.58	.	1605.7	63.8	534.9	64.2	1.13	370	.	CrossArea	congruent
sub45	11	CrossArea	1	LEFT	leftdot.PNG	[ 2]	DotArea	1	230	9.88	224	189.95	289.35	DotArea	355.5	63.7	577.4	64.5	0.74	322	.	CrossArea	congruent
sub45	15	CrossArea	1	RIGHT	rightdot.PNG	[ 2]	DotArea	1	386	9.74	231	170.92	243.57	.	1602.3	63.7	534.7	64.2	1.18	250	.	CrossArea	congruent
sub45	16	CrossArea	1	LEFT	leftdot.PNG	[ 2]	DotArea	1	217	9.61	227	177.99	310.42	DotArea	363.7	63.4	529.7	64	0.24	1226	.	CrossArea	congruent
sub45	17	CrossArea	1	RIGHT	rightdot.PNG	[ 2]	DotArea	1	213	9.14	227	169.19	252.63	DotArea	1539.4	63.3	533.9	64	0.25	379	.	CrossArea	congruent
sub45	18	CrossArea	1	LEFT	leftdot.PNG	[ 2]	DotArea	1	416	9.34	218	190.55	287.72	DotArea	394.5	63.3	545.9	64.1	0.19	943	.	CrossArea	congruent
sub45	20	CrossArea	1	LEFT	leftdot.PNG	[ 2]	DotArea	1	197	9.56	221	191.17	294.56	DotArea	353.2	63.5	547.5	64.2	0.56	454	.	CrossArea	congruent
sub45	21	CrossArea	1	RIGHT	rightdot.PNG	[ 2]	DotArea	1	268	9.02	225	170.28	249.81	DotArea	1541	63.4	542.6	64.1	0.31	394	.	CrossArea	congruent
sub45	22	CrossArea	1	LEFT	leftdot.PNG	[ 2]	DotArea	1	231	9.88	221	197.51	293.72	DotArea	362.8	63.5	545.2	64.2	0.52	283	.	CrossArea	congruent
sub45	24	CrossArea	1	RIGHT	rightdot.PNG	[ 2]	DotArea	1	224	8.77	223	171.87	253.03	DotArea	1549.2	63.4	528.9	64	0.58	268	.	CrossArea	congruent
sub45	25	CrossArea	1	LEFT	leftdot.PNG	[ 2]	DotArea	1	166	9.67	223	189.62	288.65	DotArea	369.5	63.4	539.3	64.1	0.3	287	.	CrossArea	congruent
sub45	26	CrossArea	1	RIGHT	rightdot.PNG	[ 2]	DotArea	1	95	8.29	225	156.42	252.3	DotArea	1521.3	63.2	539.8	64	0.24	208	.	CrossArea	congruent
sub45	28	CrossArea	1	LEFT	leftdot.PNG	[ 2]	DotArea	1	91	8.63	210	196.06	291.99	DotArea	430	63	515.2	63.7	0.76	185	.	CrossArea	congruent
sub45	29	CrossArea	1	RIGHT	rightdot.PNG	[ 2]	DotArea	1	99	8.53	225	160.87	263.66	DotArea	1503.4	63.1	516.6	63.8	0.67	112	.	CrossArea	congruent
sub45	31	CrossArea	1	LEFT	leftdot.PNG	[ 2]	DotArea	1	270	8.9	218	181.62	270.62	DotArea	431.5	63	531.6	63.9	0.67	188	.	CrossArea	congruent
sub45	40	CrossArea	1	LEFT	leftdot.PNG	[ 2]	DotArea	1	304	9.46	225	178.52	265.9	DotArea	379.5	63.3	536.2	64	0.19	273	.	CrossArea	congruent
sub45	41	CrossArea	1	LEFT	leftdot.PNG	[ 2]	DotArea	1	225	9.54	221	190.84	281.73	DotArea	381.7	63.3	532.3	64	0.15	424	.	CrossArea	congruent
sub45	44	CrossArea	1	LEFT	leftdot.PNG	[ 2]	DotArea	1	177	9.52	221	190.43	273.34	DotArea	400.5	63.3	548.6	64.1	0.16	1269	.	CrossArea	congruent
sub45	45	CrossArea	1	LEFT	leftdot.PNG	[ 2]	DotArea	1	296	9.64	221	192.85	293.07	DotArea	381.3	63.3	537.4	64	0.18	1151	.	CrossArea	congruent
sub45	47	CrossArea	1	LEFT	leftdot.PNG	[ 2]	DotArea	1	161	9.82	224	188.91	280.71	DotArea	362.2	63.5	541	64.1	0.4	215	.	CrossArea	congruent
sub45	49	CrossArea	1	LEFT	leftdot.PNG	[ 2]	DotArea	1	208	9.22	211	204.86	313.4	DotArea	393.4	63.4	558.6	64.2	0.33	1243	.	CrossArea	congruent
sub45	50	CrossArea	1	RIGHT	rightdot.PNG	[ 2]	DotArea	1	440	9.49	229	169.42	241.81	DotArea	1581.6	63.5	502.4	63.9	1.03	1000	.	CrossArea	congruent
sub45	51	CrossArea	1	LEFT	leftdot.PNG	[ 2]	DotArea	1	213	9.89	216	205.99	314.61	DotArea	372.9	63.4	537.2	64.1	0.33	215	.	CrossArea	congruent
sub45	53	CrossArea	1	LEFT	leftdot.PNG	[ 2]	DotArea	1	187	10.03	218	204.73	289.78	DotArea	369.9	63.3	512.4	63.9	0.45	198	.	CrossArea	congruent
sub45	56	CrossArea	1	LEFT	leftdot.PNG	[ 2]	DotArea	1	165	9.54	216	198.7	289.04	DotArea	418.8	63.1	518.8	63.8	0.64	717	.	CrossArea	congruent
sub45	59	CrossArea	1	RIGHT	rightdot.PNG	[ 2]	DotArea	1	170	8.32	223	163.04	239.8	DotArea	1486.3	62.9	502.4	63.6	0.94	119	.	CrossArea	congruent
sub45	60	CrossArea	1	LEFT	leftdot.PNG	[ 2]	DotArea	1	164	10.46	221	209.18	320.05	DotArea	348.3	63.5	529.6	64.1	0.76	210	.	CrossArea	congruent
sub45	61	CrossArea	1	RIGHT	rightdot.PNG	[ 2]	DotArea	1	90	7.67	224	147.53	263.44	DotArea	1494.4	63	513.4	63.7	0.79	97	.	CrossArea	congruent
sub45	63	CrossArea	1	LEFT	leftdot.PNG	[ 2]	DotArea	1	122	10.53	233	178.45	260.07	DotArea	342.6	63.5	529.2	64.1	0.76	155	.	CrossArea	congruent
sub45	64	CrossArea	1	RIGHT	rightdot.PNG	[ 2]	DotArea	1	92	8.28	221	165.59	260.76	DotArea	1503.8	63.1	510	63.7	0.68	85	.	CrossArea	congruent
sub45	65	CrossArea	1	LEFT	leftdot.PNG	[ 2]	DotArea	1	166	9.29	216	193.54	291.77	DotArea	412.8	63.1	526.3	63.9	0.59	1283	.	CrossArea	congruent
sub45	67	CrossArea	1	LEFT	leftdot.PNG	[ 2]	DotArea	1	88	9.25	213	201.13	296.08	DotArea	405.6	63.2	534.2	64	0.31	1362	.	CrossArea	congruent
sub45	72	CrossArea	1	RIGHT	rightdot.PNG	[ 2]	DotArea	1	241	8.92	228	162.26	264.09	DotArea	1571.5	63.5	525.1	64	0.37	1200	.	CrossArea	congruent
sub45	75	CrossArea	1	RIGHT	rightdot.PNG	[ 2]	DotArea	1	204	9.22	224	177.29	276.81	.	1609.7	63.8	540.7	64.3	1.05	1240	.	CrossArea	congruent
sub46	1	CrossArea	1	LEFT	leftdot.PNG	[ 2]	DotArea	1	183	8.7	211	193.27	305.71	DotArea	449.3	62.8	505	63.6	1	199	.	CrossArea	congruent
sub46	2	CrossArea	1	LEFT	leftdot.PNG	[ 2]	DotArea	1	123	9.09	218	185.53	282.71	DotArea	422.4	63	515.5	63.7	0.67	353	.	CrossArea	congruent
sub46	3	CrossArea	1	RIGHT	rightdot.PNG	[ 2]	DotArea	1	192	8.88	213	193.04	304.14	DotArea	1521	63.3	550.9	64.1	0.38	156	.	CrossArea	congruent
sub46	4	CrossArea	1	RIGHT	rightdot.PNG	[ 2]	DotArea	1	162	9.23	213	200.66	315.88	DotArea	1535.5	63.4	550.3	64.1	0.23	193	.	CrossArea	congruent
sub46	5	CrossArea	1	LEFT	leftdot.PNG	[ 2]	DotArea	1	128	9.48	223	185.91	287.02	DotArea	374.2	63.4	531	64	0.16	1318	.	CrossArea	congruent
sub46	6	CrossArea	1	RIGHT	rightdot.PNG	[ 2]	DotArea	1	143	9.13	213	198.45	311.33	DotArea	1533	63.4	546.7	64.1	0.14	1308	.	CrossArea	congruent
sub46	7	CrossArea	1	RIGHT	rightdot.PNG	[ 2]	DotArea	1	178	8.59	209	199.83	298.85	DotArea	1501.4	63.1	522.3	63.8	0.59	151	.	CrossArea	congruent
sub46	8	CrossArea	1	LEFT	leftdot.PNG	[ 2]	DotArea	1	149	9.21	213	200.18	303.39	DotArea	394.8	63.3	545.4	64.1	0.02	898	.	CrossArea	congruent
sub46	9	CrossArea	1	RIGHT	rightdot.PNG	[ 2]	DotArea	1	145	9.24	213	200.88	317.7	DotArea	1547.9	63.5	561.1	64.3	0.28	1306	.	CrossArea	congruent
sub46	10	CrossArea	1	RIGHT	rightdot.PNG	[ 2]	DotArea	1	253	9.31	213	202.47	330.07	DotArea	1557.8	63.5	553.4	64.2	0.48	268	.	CrossArea	congruent
sub46	11	CrossArea	1	LEFT	leftdot.PNG	[ 2]	DotArea	1	134	8.92	214	189.85	288.25	DotArea	412.8	63.2	543.3	64	0.29	580	.	CrossArea	congruent
sub46	12	CrossArea	1	RIGHT	rightdot.PNG	[ 2]	DotArea	1	179	8.98	210	204.08	315.18	DotArea	1546.4	63.4	545.1	64.1	0.48	544	.	CrossArea	congruent
sub46	13	CrossArea	1	LEFT	leftdot.PNG	[ 2]	DotArea	1	175	8.56	221	171.17	262.53	DotArea	442.3	63	525	63.8	0.8	137	.	CrossArea	congruent
sub46	14	CrossArea	1	LEFT	leftdot.PNG	[ 2]	DotArea	1	162	8.43	214	179.36	265.4	DotArea	452.1	62.9	521.3	63.7	0.94	136	.	CrossArea	congruent
sub46	15	CrossArea	1	RIGHT	rightdot.PNG	[ 2]	DotArea	1	151	9.83	216	204.87	327	DotArea	1575.8	63.7	564.7	64.4	0.49	1298	.	CrossArea	congruent
sub46	17	CrossArea	1	LEFT	leftdot.PNG	[ 2]	DotArea	1	139	8.77	214	186.57	302.1	DotArea	435.1	63	528.1	63.8	0.72	140	.	CrossArea	congruent
sub46	18	CrossArea	1	RIGHT	rightdot.PNG	[ 2]	DotArea	1	166	9.64	214	205.12	315.9	DotArea	1573.8	63.6	540.5	64.2	0.31	1284	.	CrossArea	congruent
sub46	19	CrossArea	1	RIGHT	rightdot.PNG	[ 2]	DotArea	1	167	8.44	209	196.37	304.27	DotArea	1488.2	63.1	549.5	64	0.68	152	.	CrossArea	congruent
sub46	21	CrossArea	1	RIGHT	rightdot.PNG	[ 2]	DotArea	1	143	9.34	211	207.57	333.4	DotArea	1531.4	63.3	543.7	64.1	0.38	1309	.	CrossArea	congruent
sub46	22	CrossArea	1	LEFT	leftdot.PNG	[ 2]	DotArea	1	131	9.45	221	188.9	299.48	DotArea	370.5	63.4	523.8	64	0.28	1315	.	CrossArea	congruent
sub46	23	CrossArea	1	RIGHT	rightdot.PNG	[ 2]	DotArea	1	155	8.95	210	203.43	316.37	DotArea	1513.8	63.3	551	64.1	0.54	411	.	CrossArea	congruent
sub46	24	CrossArea	1	LEFT	leftdot.PNG	[ 2]	DotArea	1	110	8.58	216	178.7	268.13	DotArea	408.2	63.2	538.6	64	0.36	128	.	CrossArea	congruent
sub46	25	CrossArea	1	RIGHT	rightdot.PNG	[ 2]	DotArea	1	84	8.2	206	199.98	324.93	DotArea	1470.7	63.1	572.5	64.2	1.13	127	.	CrossArea	congruent
sub46	26	CrossArea	1	RIGHT	rightdot.PNG	[ 2]	DotArea	1	214	9.3	213	202.1	322.52	DotArea	1535.2	63.3	531.5	64	0.11	1237	.	CrossArea	congruent
sub46	27	CrossArea	1	LEFT	leftdot.PNG	[ 2]	DotArea	1	134	9.46	218	192.96	302.95	DotArea	377.9	63.4	536.5	64	0.29	1314	.	CrossArea	congruent
sub46	29	CrossArea	1	RIGHT	rightdot.PNG	[ 2]	DotArea	1	170	9.83	218	200.59	336.28	DotArea	1567.2	63.6	558.8	64.3	0.53	1277	.	CrossArea	congruent
sub46	30	CrossArea	1	LEFT	leftdot.PNG	[ 2]	DotArea	1	145	10.11	224	194.48	310.03	.	310.3	63.8	535.8	64.2	1.2	251	.	CrossArea	congruent
sub46	31	CrossArea	1	RIGHT	rightdot.PNG	[ 2]	DotArea	1	148	8.51	211	189.2	296.09	DotArea	1508.1	63.3	564.1	64.2	0.67	187	.	CrossArea	congruent
sub46	32	CrossArea	1	LEFT	leftdot.PNG	[ 2]	DotArea	1	104	8.91	221	178.11	276.91	DotArea	389.6	63.3	540.8	64.1	0.06	210	.	CrossArea	congruent
sub46	33	CrossArea	1	LEFT	leftdot.PNG	[ 2]	DotArea	1	133	8.98	214	191	295.83	DotArea	395.3	63.3	545	64.1	0.06	209	.	CrossArea	congruent
sub46	34	CrossArea	1	RIGHT	rightdot.PNG	[ 2]	DotArea	1	212	8.52	213	185.29	304.13	DotArea	1503.7	63.3	566.3	64.2	0.54	173	.	CrossArea	congruent
sub46	37	CrossArea	1	LEFT	leftdot.PNG	[ 2]	DotArea	1	80	8.95	216	186.47	297.06	DotArea	409.1	63.3	562.6	64.2	0.52	129	.	CrossArea	congruent
sub46	38	CrossArea	1	RIGHT	rightdot.PNG	[ 2]	DotArea	1	225	9.19	210	208.82	325.8	DotArea	1518.2	63.2	539.1	64	0.11	353	.	CrossArea	congruent
sub46	39	CrossArea	1	LEFT	leftdot.PNG	[ 2]	DotArea	1	168	8.83	214	187.78	296.82	DotArea	380.5	63.3	535.6	64	0.12	171	.	CrossArea	congruent
sub46	40	CrossArea	1	RIGHT	rightdot.PNG	[ 2]	DotArea	1	192	10.06	216	209.53	334.5	DotArea	1577.7	63.7	559.3	64.3	0.74	188	.	CrossArea	congruent
sub46	41	CrossArea	1	LEFT	leftdot.PNG	[ 2]	DotArea	1	142	10.06	218	205.33	326.19	.	316.5	63.7	537.5	64.2	1.07	239	.	CrossArea	congruent
sub46	42	CrossArea	1	RIGHT	rightdot.PNG	[ 2]	DotArea	1	177	9.18	214	195.36	320.05	DotArea	1522.1	63.3	549.2	64.1	0.1	338	.	CrossArea	congruent
sub46	44	CrossArea	1	LEFT	leftdot.PNG	[ 2]	DotArea	1	181	8.45	211	187.69	284.33	DotArea	417.7	63.1	533.5	63.9	0.32	134	.	CrossArea	congruent
sub46	45	CrossArea	1	RIGHT	rightdot.PNG	[ 2]	DotArea	1	149	10.22	223	200.43	305.1	DotArea	1567.1	63.6	558.6	64.3	0.67	179	.	CrossArea	congruent
sub46	47	CrossArea	1	RIGHT	rightdot.PNG	[ 2]	DotArea	1	163	9.13	213	198.51	310.7	DotArea	1514.2	63.3	555	64.1	0.3	779	.	CrossArea	congruent
sub46	48	CrossArea	1	LEFT	leftdot.PNG	[ 2]	DotArea	1	159	8.64	214	183.87	290.98	DotArea	393.4	63.2	522.3	63.9	0.23	158	.	CrossArea	congruent
sub46	49	CrossArea	1	RIGHT	rightdot.PNG	[ 2]	DotArea	1	140	9.48	214	201.61	316.15	DotArea	1525.6	63.4	556.8	64.2	0.28	390	.	CrossArea	congruent
sub46	50	CrossArea	1	RIGHT	rightdot.PNG	[ 2]	DotArea	1	227	8.96	221	179.25	283.77	DotArea	1488.7	63.1	544.5	64	0.66	182	.	CrossArea	congruent
sub46	51	CrossArea	1	LEFT	leftdot.PNG	[ 2]	DotArea	1	123	8.74	218	178.38	271.72	DotArea	383.2	63.3	529.5	64	0.16	150	.	CrossArea	congruent
sub46	52	CrossArea	1	LEFT	leftdot.PNG	[ 2]	DotArea	1	183	8.73	218	178.25	268.62	DotArea	381.2	63.3	524	63.9	0.34	151	.	CrossArea	congruent
sub46	53	CrossArea	1	RIGHT	rightdot.PNG	[ 2]	DotArea	1	175	10.06	221	201.2	321.35	DotArea	1568.4	63.7	576.7	64.5	0.69	192	.	CrossArea	congruent
sub46	54	CrossArea	1	LEFT	leftdot.PNG	[ 2]	DotArea	1	128	8.43	214	179.4	274.86	DotArea	402.3	63.2	540	64	0.11	130	.	CrossArea	congruent
sub46	55	CrossArea	1	LEFT	leftdot.PNG	[ 2]	DotArea	1	141	9.19	218	187.47	277.63	DotArea	349.1	63.5	529.6	64.1	0.63	289	.	CrossArea	congruent
sub46	57	CrossArea	1	RIGHT	rightdot.PNG	[ 2]	DotArea	1	223	9.31	213	202.47	308.69	DotArea	1516	63.3	558.4	64.1	0.38	782	.	CrossArea	congruent
sub46	58	CrossArea	1	LEFT	leftdot.PNG	[ 2]	DotArea	1	132	9.79	218	199.8	300.27	.	315.1	63.8	546.2	64.3	1.12	347	.	CrossArea	congruent
sub46	59	CrossArea	1	LEFT	leftdot.PNG	[ 2]	DotArea	1	148	9.17	221	183.42	298.9	DotArea	364.7	63.4	538.3	64.1	0.47	280	.	CrossArea	congruent
sub46	60	CrossArea	1	RIGHT	rightdot.PNG	[ 2]	DotArea	1	222	9.76	216	203.24	335.32	DotArea	1540.8	63.4	549	64.2	0.3	1227	.	CrossArea	congruent
sub46	61	CrossArea	1	RIGHT	rightdot.PNG	[ 2]	DotArea	1	210	9.42	214	200.35	319.45	DotArea	1541.9	63.5	561.1	64.2	0.4	1162	.	CrossArea	congruent
sub46	62	CrossArea	1	LEFT	leftdot.PNG	[ 2]	DotArea	1	141	8.76	214	186.49	281.27	DotArea	380	63.3	531.6	64	0.22	171	.	CrossArea	congruent
sub46	63	CrossArea	1	LEFT	leftdot.PNG	[ 2]	DotArea	1	137	8.65	221	172.95	271.36	DotArea	410.5	63.2	541.1	64	0.25	141	.	CrossArea	congruent
sub46	64	CrossArea	1	RIGHT	rightdot.PNG	[ 2]	DotArea	1	172	8.79	211	195.3	313.61	DotArea	1487.9	63.1	555.1	64.1	0.68	194	.	CrossArea	congruent
sub46	65	CrossArea	1	RIGHT	rightdot.PNG	[ 2]	DotArea	1	159	8.75	211	194.42	316.07	DotArea	1473.8	63	546.7	64	0.85	142	.	CrossArea	congruent
sub46	66	CrossArea	1	LEFT	leftdot.PNG	[ 2]	DotArea	1	118	9.57	218	195.3	296.73	DotArea	329	63.7	550.5	64.3	0.88	1331	.	CrossArea	congruent
sub46	67	CrossArea	1	RIGHT	rightdot.PNG	[ 2]	DotArea	1	108	8.94	210	203.29	310.51	DotArea	1470.9	63.1	571.5	64.2	0.96	123	.	CrossArea	congruent
sub46	68	CrossArea	1	RIGHT	rightdot.PNG	[ 2]	DotArea	1	184	9.68	211	215.06	350.75	DotArea	1528.8	63.3	547.1	64.1	0.2	1268	.	CrossArea	congruent
sub46	69	CrossArea	1	LEFT	leftdot.PNG	[ 2]	DotArea	1	165	8.95	213	194.61	298.64	DotArea	373.2	63.4	536.3	64.1	0.26	145	.	CrossArea	congruent
sub46	70	CrossArea	1	RIGHT	rightdot.PNG	[ 2]	DotArea	1	168	9.85	218	201.01	322.1	DotArea	1541.7	63.4	553.4	64.2	0.28	1261	.	CrossArea	congruent
sub46	72	CrossArea	1	RIGHT	rightdot.PNG	[ 2]	DotArea	1	172	9.3	213	202.14	322.71	DotArea	1508.3	63.3	558.2	64.1	0.48	289	.	CrossArea	congruent
sub46	73	CrossArea	1	LEFT	leftdot.PNG	[ 2]	DotArea	1	151	8	209	186.06	273.27	DotArea	430.1	63	523.8	63.8	0.61	108	.	CrossArea	congruent
sub46	74	CrossArea	1	LEFT	leftdot.PNG	[ 2]	DotArea	1	147	8.68	211	192.9	311.52	DotArea	401.9	63.3	548.6	64.1	0.29	133	.	CrossArea	congruent
sub46	75	CrossArea	1	RIGHT	rightdot.PNG	[ 2]	DotArea	1	140	9.62	213	209.06	360.46	DotArea	1539.2	63.4	554.9	64.2	0.26	1311	.	CrossArea	congruent
sub47	1	CrossArea	1	RIGHT	rightdot.PNG	[ 2]	DotArea	1	267	8.5	225	160.41	367.93	DotArea	1501	63	510.6	63.7	0.5	903	.	CrossArea	congruent
sub47	2	CrossArea	1	LEFT	leftdot.PNG	[ 2]	DotArea	1	153	10.33	238	163.91	391.98	DotArea	359.6	63.4	522	64	0.64	615	.	CrossArea	congruent
sub47	3	CrossArea	1	LEFT	leftdot.PNG	[ 2]	DotArea	1	151	8.43	223	165.38	353.96	DotArea	400.7	63.2	531.9	63.9	0.28	1294	.	CrossArea	congruent
sub47	4	CrossArea	1	LEFT	leftdot.PNG	[ 2]	DotArea	1	152	9.12	237	147.12	367.72	DotArea	380.5	63.3	525.8	63.9	0.3	1283	.	CrossArea	congruent
sub47	5	CrossArea	1	RIGHT	rightdot.PNG	[ 2]	DotArea	1	148	8.96	225	168.98	378.01	DotArea	1519.8	63.2	530	63.9	0.26	619	.	CrossArea	congruent
sub47	6	CrossArea	1	RIGHT	rightdot.PNG	[ 2]	DotArea	1	122	9.27	225	174.99	410.79	DotArea	1523.6	63.2	522.3	63.9	0.45	231	.	CrossArea	congruent
sub47	7	CrossArea	1	RIGHT	rightdot.PNG	[ 2]	DotArea	1	150	9.33	239	145.83	406.48	DotArea	1523.4	63.2	511.9	63.8	0.4	1282	.	CrossArea	congruent
sub47	9	CrossArea	1	LEFT	leftdot.PNG	[ 2]	DotArea	1	181	10.13	240	155.78	391.03	DotArea	344.6	63.4	500.2	63.8	1.01	1251	.	CrossArea	congruent
sub47	10	CrossArea	1	RIGHT	rightdot.PNG	[ 2]	DotArea	1	131	9.56	228	173.82	404.82	DotArea	1535.8	63.2	512.4	63.8	0.67	381	.	CrossArea	congruent
sub47	11	CrossArea	1	LEFT	leftdot.PNG	[ 2]	DotArea	1	194	8.68	224	166.95	379.09	DotArea	392.4	63.2	523.5	63.9	0.8	1250	.	CrossArea	congruent
sub47	13	CrossArea	1	RIGHT	rightdot.PNG	[ 2]	DotArea	1	209	8.51	223	166.96	388.93	DotArea	1460.3	62.9	541.2	63.9	0.38	1236	.	CrossArea	congruent
sub47	14	CrossArea	1	RIGHT	rightdot.PNG	[ 2]	DotArea	1	193	8.36	227	154.88	405.86	DotArea	1457.3	62.9	526.1	63.7	0.77	255	.	CrossArea	congruent
sub47	15	CrossArea	1	LEFT	leftdot.PNG	[ 2]	DotArea	1	170	9.33	225	175.98	348.68	DotArea	369.7	63.3	524.4	64	0.91	742	.	CrossArea	congruent
sub47	16	CrossArea	1	RIGHT	rightdot.PNG	[ 2]	DotArea	1	142	8.91	228	161.96	396.07	DotArea	1496.4	63.1	521.1	63.8	0.15	1299	.	CrossArea	congruent
sub47	17	CrossArea	1	LEFT	leftdot.PNG	[ 2]	DotArea	1	139	9.11	237	146.91	363.26	DotArea	364.9	63.4	541.4	64.1	0.54	1287	.	CrossArea	congruent
sub47	18	CrossArea	1	RIGHT	rightdot.PNG	[ 2]	DotArea	1	187	8.64	227	160.07	388.1	DotArea	1477.8	63.1	557.7	64	0.52	266	.	CrossArea	congruent
sub47	19	CrossArea	1	RIGHT	rightdot.PNG	[ 2]	DotArea	1	127	9.47	225	178.71	434.05	DotArea	1516.6	63.2	525	63.9	0.32	477	.	CrossArea	congruent
sub47	20	CrossArea	1	LEFT	leftdot.PNG	[ 2]	DotArea	1	154	8.72	224	167.62	373.14	DotArea	411.6	63.1	523.4	63.8	0.28	1292	.	CrossArea	congruent
sub47	21	CrossArea	1	LEFT	leftdot.PNG	[ 2]	DotArea	1	197	9.19	239	143.52	364.32	DotArea	384.9	63.2	510.5	63.8	0.43	477	.	CrossArea	congruent
sub47	23	CrossArea	1	LEFT	leftdot.PNG	[ 2]	DotArea	1	203	9.01	239	140.78	344.03	DotArea	382.3	63.2	493.7	63.7	0.6	1230	.	CrossArea	congruent
sub47	24	CrossArea	1	RIGHT	rightdot.PNG	[ 2]	DotArea	1	168	8.92	227	165.23	395.33	DotArea	1501.3	63.1	521.5	63.8	0.05	1276	.	CrossArea	congruent
sub47	26	CrossArea	1	LEFT	leftdot.PNG	[ 2]	DotArea	1	183	9.6	239	150.02	365.77	DotArea	361	63.4	517.4	63.9	0.65	770	.	CrossArea	congruent
sub47	27	CrossArea	1	LEFT	leftdot.PNG	[ 2]	DotArea	1	170	8.64	223	169.33	376.8	DotArea	405.9	63.2	532.2	63.9	0.34	479	.	CrossArea	congruent
sub47	28	CrossArea	1	RIGHT	rightdot.PNG	[ 2]	DotArea	1	153	8.54	225	161.07	370.6	DotArea	1485.2	63.1	547.9	64	0.23	1025	.	CrossArea	congruent
sub47	29	CrossArea	1	RIGHT	rightdot.PNG	[ 2]	DotArea	1	152	9.68	239	151.25	402.77	DotArea	1518.8	63.2	517	63.8	0.31	1280	.	CrossArea	congruent
sub47	30	CrossArea	1	LEFT	leftdot.PNG	[ 2]	DotArea	1	163	9.82	240	151.02	376.19	.	324.8	63.6	507.7	64	1.15	427	.	CrossArea	congruent
sub47	31	CrossArea	1	RIGHT	rightdot.PNG	[ 2]	DotArea	1	212	8.87	223	173.85	421.1	DotArea	1496.4	63	503.3	63.7	0.29	1234	.	CrossArea	congruent
[truncated: 1,130 more rows]
