# Supplementary material for: Differences on Prosaccade Task in Skilled and Less Skilled Female Adolescent Soccer Players
Source: Front Psychol. 2021 Oct 14;12:711420. doi: 10.3389/fpsyg.2021.711420 (PMC8551357; doi:10.3389/fpsyg.2021.711420)
Supplement: Supplementary file 2 [file Data_Sheet_2.CSV]

sub	age	sex	skill	skill level
sub19	16	female	less skilled	3
sub20	17	female	less skilled	4
sub23	16	female	less skilled	4
sub24	17	female	less skilled	3
sub25	17	female	less skilled	3
sub27	16	female	less skilled	4
sub28	16	female	less skilled	4
sub29	16	female	less skilled	4
sub30	17	female	less skilled	3
sub31	17	female	less skilled	3
sub33	16	female	less skilled	4
sub37	17	female	less skilled	3
sub41	16	female	less skilled	4
sub43	17	female	less skilled	3
sub44	16	female	less skilled	3
sub45	17	female	less skilled	3
sub46	16	female	less skilled	4
sub47	16	female	less skilled	4
sub48	17	female	less skilled	4
sub49	17	female	less skilled	3
sub50	16	female	less skilled	4
sub51	18	female	less skilled	3
sub52	16	female	less skilled	4
sub53	17	female	less skilled	3
sub55	16	female	less skilled	3
sub56	17	female	less skilled	3
sub59	14	female	less skilled	4
sub60	16	female	less skilled	3
sub62	16	female	less skilled	4
sub63	16	female	less skilled	4
sub65	16	female	less skilled	4
sub66	16	female	less skilled	4
sub1	17	female	skilled	1
sub10	16	female	skilled	2
sub11	17	female	skilled	1
sub12	16	female	skilled	1
sub13	16	female	skilled	2
sub14	17	female	skilled	2
sub15	17	female	skilled	1
sub16	17	female	skilled	2
sub17	16	female	skilled	2
sub2	17	female	skilled	2
sub3	16	female	skilled	1
sub34	15	female	skilled	1
sub35	18	female	skilled	1
sub36	17	female	skilled	1
sub39	17	female	skilled	1
sub4	16	female	skilled	1
sub40	18	female	skilled	1
sub5	17	female	skilled	2
sub58	16	female	skilled	2
sub6	17	female	skilled	2
sub61	17	female	skilled	1
sub7	16	female	skilled	2
sub8	16	female	skilled	2
sub9	17	female	skilled	1
